# Supplementary material for: Primary determinants of water yield services in arid NW China: An empirical analysis of Gansu Province
Source: PLoS One. 2025 Aug 6;20(8):e0329580. doi: 10.1371/journal.pone.0329580 (PMC12327602; doi:10.1371/journal.pone.0329580)
Supplement: S2 File — (ZIP) [file pone.0329580.s002.zip]

Archive with 8 entries (7 files):
- S2 File/2000 GeoDetector result data.xlsm
- S2 File/2010 GeoDetector result data.xlsm
- S2 File/2022 GeoDetector result data.xlsm
- S2 File/GeoDetector original data.xlsx
- S2 File/Geographically Weighted Regression Data from 2000 to 2022.xlsx
- S2 File/Land use.xlsx
- S2 File/Model validation.xlsx
- S2 File/
