# Supplementary material for: Primary determinants of water yield services in arid NW China: An empirical analysis of Gansu Province
Source: PLoS One. 2025 Aug 6;20(8):e0329580. doi: 10.1371/journal.pone.0329580 (PMC12327602; doi:10.1371/journal.pone.0329580)
Supplement: S2 File — (ZIP) [file pone.0329580.s002.zip › S2 File/2000 GeoDetector result data.xlsm]

## Sheet: Interaction_detector
Interaction_detector
	Precipitation	Population	DEM	aet	GDP	tem	Slope	Landuse
Precipitation	0.488577
Population	0.533634	0.00728067
DEM	0.744916	0.312806	0.250353
aet	0.938719	0.188147	0.588123	0.141037
GDP	0.489524	0.0090017	0.251471	0.14458	0.00132332
tem	0.740024	0.222881	0.405366	0.492217	0.159321	0.158077
Slope	0.543902	0.246943	0.43082	0.323492	0.231934	0.347532	0.227865
Landuse	0.684389	0.12008	0.396616	0.201499	0.107078	0.31695	0.319521	0.0956919
Reclass_pr ∩ Reclass_tp
	Weaken						Enhance,nonlinear-
			Interact Result: Enhance,nonlinear-
Reclass_pr ∩ Reclass_de
	Weaken						Enhance,nonlinear-
			Interact Result: Enhance,nonlinear-
Reclass_pr ∩ aet
	Weaken						Enhance,nonlinear-
			Interact Result: Enhance,nonlinear-
Reclass_pr ∩ Reclass_gd
	Weaken						Enhance,nonlinear-
			Interact Result: Enhance,bi-
Reclass_pr ∩ Reclass_
	Weaken						Enhance,nonlinear-
			Interact Result: Enhance,nonlinear-
Reclass_pr ∩ Reclass_Sl
	Weaken						Enhance,nonlinear-
			Interact Result: Enhance,bi-
Reclass_pr ∩ lulc_2000
	Weaken						Enhance,nonlinear-
			Interact Result: Enhance,nonlinear-
Reclass_tp ∩ Reclass_de
	Weaken						Enhance,nonlinear-
			Interact Result: Enhance,nonlinear-
Reclass_tp ∩ aet
	Weaken						Enhance,nonlinear-
			Interact Result: Enhance,nonlinear-
Reclass_tp ∩ Reclass_gd
	Weaken						Enhance,nonlinear-
			Interact Result: Enhance,bi-
Reclass_tp ∩ Reclass_
	Weaken						Enhance,nonlinear-
			Interact Result: Enhance,nonlinear-
Reclass_tp ∩ Reclass_Sl
	Weaken						Enhance,nonlinear-
			Interact Result: Enhance,nonlinear-
Reclass_tp ∩ lulc_2000
	Weaken						Enhance,nonlinear-
			Interact Result: Enhance,nonlinear-
Reclass_de ∩ aet
	Weaken						Enhance,nonlinear-
			Interact Result: Enhance,nonlinear-
Reclass_de ∩ Reclass_gd
	Weaken						Enhance,nonlinear-
			Interact Result: Enhance,bi-
Reclass_de ∩ Reclass_
	Weaken						Enhance,nonlinear-
			Interact Result: Enhance,bi-
Reclass_de ∩ Reclass_Sl
	Weaken						Enhance,nonlinear-
			Interact Result: Enhance,bi-
Reclass_de ∩ lulc_2000
	Weaken						Enhance,nonlinear-
			Interact Result: Enhance,nonlinear-
aet ∩ Reclass_gd
	Weaken						Enhance,nonlinear-
			Interact Result: Enhance,nonlinear-
aet ∩ Reclass_
	Weaken						Enhance,nonlinear-
			Interact Result: Enhance,nonlinear-
aet ∩ Reclass_Sl
	Weaken						Enhance,nonlinear-
			Interact Result: Enhance,bi-
aet ∩ lulc_2000
	Weaken						Enhance,nonlinear-
			Interact Result: Enhance,bi-
Reclass_gd ∩ Reclass_
	Weaken						Enhance,nonlinear-
			Interact Result: Enhance,bi-
Reclass_gd ∩ Reclass_Sl
	Weaken						Enhance,nonlinear-
			Interact Result: Enhance,nonlinear-
Reclass_gd ∩ lulc_2000
	Weaken						Enhance,nonlinear-
			Interact Result: Enhance,nonlinear-
Reclass_ ∩ Reclass_Sl
	Weaken						Enhance,nonlinear-
			Interact Result: Enhance,bi-
Reclass_ ∩ lulc_2000
	Weaken						Enhance,nonlinear-
			Interact Result: Enhance,nonlinear-
Reclass_Sl ∩ lulc_2000
	Weaken						Enhance,nonlinear-
			Interact Result: Enhance,bi-

## Sheet: Ecological_detector
Sig. F test: 0.05
	Reclass_pr	Reclass_tp	Reclass_de	aet	Reclass_gd	Reclass_	Reclass_Sl	lulc_2000
Reclass_pr
Reclass_tp	Y
Reclass_de	Y	Y
aet	Y	Y	Y
Reclass_gd	Y	N	Y	Y
Reclass_	Y	Y	Y	N	Y
Reclass_Sl	Y	Y	N	Y	Y	Y
lulc_2000	Y	Y	Y	N	Y	N	Y

## Sheet: Factor_detector
	Reclass_pr（降雨）	Reclass_tp（人口）	Reclass_de（dem）	aet（蒸散）	Reclass_gd（gdp）	Reclass_（气温）	Reclass_Sl（坡度）	lulc_2000
q statistic	0.488577	0.00728067	0.250353	0.141037	0.00132332	0.158077	0.227865	0.0956919
p value	0.000	0.0583932	0.000	0.000	0.706417	0.000	0.000	0.000

## Sheet: Risk_detector
Reclass_pr
1	2	3	4	5	6
0.00282541	12.885	24.0312	50.2966	117.745	172.207
Sig. t test: 0.05
	1	2	3	4	5	6
1
2	Y
3	Y	Y
4	Y	Y	Y
5	Y	Y	Y	Y
6	Y	Y	Y	Y	Y
Reclass_tp
1	2	3	5
38.8864	53.0033	8.01614	0
Sig. t test: 0.05
	1	2	3	5
1
2	Y
3	Y	Y
5
Reclass_de
1	2	3	4	5	6
14.5858	24.4672	27.7422	48.9512	114.921	136.857
Sig. t test: 0.05
	1	2	3	4	5	6
1
2	Y
3	Y	N
4	Y	Y	Y
5	Y	Y	Y	Y
6	Y	Y	Y	Y	N
aet
1	2	3	4	5	6
12.2025	30.0176	68.4181	52.8295	81.8872	98.8636
Sig. t test: 0.05
	1	2	3	4	5	6
1
2	Y
3	Y	Y
4	Y	Y	N
5	Y	Y	N	Y
6	Y	Y	Y	Y	Y
Reclass_gd
1	2	3	6
42.924	6.40465	3.2091	0
Sig. t test: 0.05
	1	2	3	6
1
2	Y
3
6
Reclass_
1	2	3	4	5	6
116.891	65.3405	93.6533	29.8691	18.2759	33.363
Sig. t test: 0.05
	1	2	3	4	5	6
1
2	Y
3	N	N
4	Y	Y	Y
5	Y	Y	Y	Y
6	Y	Y	Y	N	Y
Reclass_Sl
1	2	3	4	5	6
7.79997	55.6464	62.2318	71.165	114.564	135.472
Sig. t test: 0.05
	1	2	3	4	5	6
1
2	Y
3	Y	N
4	Y	N	N
5	Y	Y	Y	Y
6	Y	Y	Y	Y	N
lulc_2000
1	2	3	4	5	6
41.5632	89.8513	57.8884	28.17	151.39	19.1544
Sig. t test: 0.05
	1	2	3	4	5	6
1
2	Y
3	Y	Y
4	N	N	N
5	N	N	N	N
6	Y	Y	Y	N	Y

## Sheet: Input Data
Reclass_pr	Reclass_tp	Reclass_de	aet	Reclass_gd	Reclass_	Reclass_Sl	lulc_2000	WY_2000
6	1	5	3	1	3	3	3	383.883
6	1	5	6	1	3	2	3	58.1214
6	1	5	5	1	3	1	3	180.658
6	1	5	4	1	3	2	2	330.479
6	1	5	2	1	3	2	6	479.336
6	1	6	4	1	2	3	3	309.505
6	1	5	3	1	3	2	3	386.22
6	1	5	6	1	3	1	6	0
6	1	5	3	1	3	2	3	335.962
6	1	5	6	1	3	2	3	68.2501
6	1	6	4	1	2	2	3	258.501
6	1	6	5	1	2	4	3	205.817
6	1	6	3	1	2	3	3	377.834
6	1	5	5	1	3	2	3	216.019
6	1	5	6	1	3	1	6	0
6	1	6	3	1	2	4	3	318.316
6	1	6	2	1	2	6	6	506.288
6	1	6	3	1	2	5	3	353.116
6	1	5	4	1	3	4	2	282.872
6	1	5	5	1	3	3	3	118.484
6	1	5	3	1	3	2	3	335.162
5	1	5	3	1	3	3	3	276.571
5	1	5	4	1	3	3	2	237.834
6	1	5	5	1	3	2	3	117.568
6	1	4	6	1	4	4	2	103.698
6	1	2	6	1	6	6	2	68.4234
6	1	3	6	1	6	4	3	109.666
6	1	5	2	1	3	6	6	572.892
6	1	4	6	1	4	4	2	106.605
6	1	5	6	1	3	6	2	157.464
6	1	5	6	1	3	1	3	59.4141
6	1	5	6	1	4	2	2	116.888
6	1	3	6	1	5	6	2	75.7248
6	1	5	5	1	3	5	2	136.094
5	1	4	6	1	4	6	2	60.2762
6	1	5	5	1	3	5	3	143.624
5	1	3	5	1	5	6	1	92.7333
5	1	1	5	1	6	5	3	49.1386
5	1	5	6	1	3	4	2	82.628
5	1	5	6	1	4	5	2	72.8382
5	1	4	5	1	4	4	2	64.3473
5	1	4	6	1	4	6	2	54.9328
5	1	4	5	1	4	5	3	102.364
6	1	4	6	1	4	5	2	85.1019
5	2	2	5	1	5	1	1	58.6381
6	1	5	3	1	3	2	3	301.472
5	1	4	5	1	4	5	2	45.9184
5	1	5	5	1	3	3	3	110.479
5	1	4	6	1	3	4	2	85.641
5	1	4	6	1	4	5	2	88.5647
6	1	4	5	1	4	6	3	118.014
5	2	4	5	1	4	5	1	117.474
6	2	4	5	1	4	1	3	135.584
5	1	5	5	1	3	2	3	107.097
6	1	5	3	1	3	5	3	309.28
5	1	5	3	1	3	4	3	272.81
6	1	5	4	1	3	6	2	255.324
6	1	5	3	1	3	6	3	299.214
6	1	5	3	1	3	5	3	314.18
5	1	6	2	1	2	6	6	461.796
6	2	5	6	1	3	4	2	102.611
5	2	4	5	1	4	1	1	134.324
5	2	3	5	1	4	1	3	104.695
5	2	4	5	1	4	2	3	103.295
5	1	5	4	1	3	1	3	238.016
5	1	5	3	1	3	3	3	261.968
5	1	5	5	1	3	4	3	124.904
5	1	5	5	1	3	5	3	92.4365
5	1	5	5	1	3	4	3	84.0047
5	1	5	5	1	3	3	3	92.1255
5	1	5	5	1	3	4	3	126.685
5	2	4	5	1	4	5	3	93.5009
5	2	4	5	1	4	5	3	76.2132
5	2	5	5	1	3	4	3	98.0582
5	2	4	4	1	4	2	1	137.218
6	1	3	6	1	6	6	2	100.998
6	1	1	6	1	6	5	2	110.511
6	1	3	6	1	6	6	2	176.925
6	1	1	6	1	6	2	1	74.0167
6	1	2	6	1	6	5	3	105.458
6	1	2	6	1	6	5	2	113.995
6	1	2	6	1	5	3	2	83.1848
6	1	3	6	1	6	4	2	107.209
6	2	2	6	1	6	5	2	77.3369
6	2	2	6	1	6	6	2	133.907
6	1	2	6	1	6	2	2	154.736
6	1	1	6	1	6	5	3	233.299
5	1	1	6	1	6	4	1	93.3126
6	2	2	6	1	6	3	3	117.593
6	2	2	5	1	5	3	1	158.639
6	1	3	6	1	5	5	3	170.163
6	1	2	6	1	6	5	2	164.368
6	1	2	6	1	6	3	2	148.37
5	2	3	6	1	5	6	2	65.4295
5	2	2	5	1	6	4	3	62.8216
6	2	3	6	1	5	5	3	151.977
6	2	3	6	1	5	6	2	131.997
6	1	1	6	1	6	3	1	159.127
6	2	3	5	1	5	5	3	122.97
6	2	4	5	1	4	2	3	186.887
6	2	3	5	1	5	2	1	161.406
6	2	1	3	1	6	3	5	377.44
6	2	1	6	1	6	4	1	121.87
6	2	1	6	1	6	6	2	98.2866
6	1	2	6	1	6	4	3	208.322
6	2	3	6	1	4	3	2	70.1904
5	2	2	5	1	6	3	1	76.0646
5	2	2	6	1	6	5	3	86.4615
5	2	1	5	1	6	5	1	92.7888
6	2	1	6	1	6	6	3	84.6038
6	2	1	6	1	6	2	3	94.8204
6	2	1	6	1	6	3	3	120.037
6	1	1	6	1	6	4	2	122.269
5	2	3	5	1	5	5	3	93.4209
5	2	3	5	1	5	5	3	98.128
5	2	2	6	1	5	1	3	84.3906
6	2	3	5	1	5	3	3	142.727
6	2	2	6	1	5	5	2	100.234
6	1	1	6	1	6	5	2	91.0939
6	2	1	6	1	6	4	3	146.592
6	1	1	6	1	6	3	3	123.722
6	2	4	5	1	4	3	3	145.133
5	2	3	6	1	5	5	2	64.3949
5	2	3	5	1	5	4	3	110.171
5	2	2	5	1	5	2	3	102.608
6	2	2	5	1	5	5	1	131.241
6	1	2	6	1	6	4	3	104.657
6	1	2	6	1	6	5	2	94.3334
6	1	2	6	1	6	5	3	106.977
5	2	4	5	1	4	4	2	98.1303
5	2	3	6	1	4	3	2	61.4328
5	2	2	5	1	5	2	1	105.247
5	2	2	5	1	5	2	3	79.6587
5	2	2	4	1	5	2	3	240.644
5	2	2	6	1	5	3	2	76.5239
6	2	2	6	1	5	5	2	80.4258
6	2	2	6	1	5	3	2	84.4396
5	2	4	5	1	4	5	3	102.806
5	2	3	5	1	4	4	3	75.3066
5	2	2	5	1	5	2	1	99.3895
5	2	2	5	1	5	1	3	92.9211
5	2	2	5	1	5	3	1	106.469
5	2	1	5	1	6	2	1	103.594
5	2	1	5	1	6	3	3	90.0439
6	2	2	6	1	5	2	2	69.613
5	2	1	6	1	6	5	3	82.7595
5	1	5	5	1	3	2	3	112.564
5	1	5	4	1	3	1	3	218.918
5	1	5	4	1	3	3	3	211.507
5	1	5	5	1	3	5	3	147.184
5	1	5	5	1	3	3	2	105.831
5	1	4	5	1	3	4	3	78.3715
5	1	4	5	1	3	5	3	111.096
5	1	4	5	1	4	2	1	100.614
5	2	4	4	1	4	5	3	154.473
5	2	4	4	1	4	2	1	125.16
5	2	4	5	1	4	2	1	105.837
5	2	4	4	1	4	6	1	126.677
5	2	3	4	1	4	2	1	118.635
5	1	5	4	1	3	3	2	234.756
5	1	5	3	1	3	2	3	238.305
5	1	4	3	1	3	4	3	227.959
5	1	5	3	1	3	3	1	260.515
5	1	5	4	1	3	3	2	190.705
5	1	5	4	1	3	3	3	242.312
5	2	4	5	1	3	6	3	86.0639
5	1	4	5	1	3	5	3	95.1267
5	2	4	5	1	4	4	2	77.6009
5	1	4	5	1	4	4	3	80.2718
4	2	3	5	1	5	4	3	46.0716
5	1	5	3	1	3	4	3	234.244
5	1	6	5	1	2	4	2	118.181
5	1	5	3	1	3	4	2	220.375
5	1	5	4	1	3	3	2	191.062
5	1	5	3	1	3	2	3	255.617
5	1	5	5	1	3	2	3	132.414
5	2	3	5	1	4	4	1	67.4193
5	1	4	5	1	4	5	3	76.119
5	2	4	5	1	4	4	3	76.3044
4	2	3	5	1	4	2	2	48.7944
4	2	2	5	1	5	3	3	41.4899
5	1	5	3	1	3	4	3	213.636
5	1	4	5	1	3	5	2	55.0834
5	1	5	3	1	3	5	3	202.205
5	1	5	6	1	3	2	6	0
5	2	5	3	1	3	4	3	245.373
5	2	3	5	1	4	3	3	74.4388
4	2	3	4	1	5	4	3	45.9976
4	2	3	4	1	4	3	1	69.659
4	2	3	4	1	4	3	1	42.2141
4	2	3	4	1	4	4	3	33.1142
5	1	4	3	1	3	1	3	174.06
4	1	4	4	1	4	4	3	63.3971
5	1	5	5	1	3	3	3	75.2392
4	2	3	5	1	4	4	1	63.0441
4	2	3	4	1	4	1	1	54.6748
4	2	3	4	1	4	3	3	56.6883
4	2	2	4	1	5	1	1	26.8892
4	2	3	4	1	4	3	1	32.3469
4	2	3	4	1	4	3	3	26.1006
4	2	3	4	1	4	2	3	51.6485
5	1	5	5	1	3	1	3	81.5665
5	1	6	3	1	2	3	3	303.56
4	2	3	5	1	4	2	1	43.0829
4	2	3	4	1	5	4	1	33.4185
4	2	3	2	1	4	1	5	238.704
4	2	3	4	1	5	5	3	26.9528
4	2	2	4	1	5	1	1	19.9314
4	2	3	4	1	4	4	3	16.7794
4	2	3	4	1	4	3	1	28.0686
4	2	3	4	1	5	4	3	17.5401
4	2	3	4	1	5	2	1	24.0448
4	2	3	3	1	5	1	3	116.664
4	2	3	4	1	4	4	1	21.5972
4	2	3	4	1	5	5	3	27.5252
4	2	3	4	1	4	3	3	15.2943
4	2	4	5	1	3	4	2	27.6466
3	2	3	2	1	4	2	5	142.86
3	2	3	4	1	5	4	1	7.33806
4	2	2	2	1	5	5	3	261.363
4	2	3	4	1	5	4	3	15.3094
4	2	3	4	1	5	3	4	0
4	3	3	4	2	4	3	3	20.437
3	2	3	3	1	4	3	3	8.55162
3	2	2	3	1	5	4	6	104.684
3	2	3	3	1	5	4	3	6.67814
4	2	2	4	1	5	3	3	9.41837
4	2	3	4	1	4	5	1	17.3337
3	3	3	4	2	5	5	3	3.61141
3	5	2	3	6	6	1	5	0
3	2	2	3	1	6	3	3	0.665929
3	2	3	3	1	4	1	3	4.97649
3	2	3	3	1	4	3	1	4.11738
3	2	2	3	3	6	2	3	3.2091
3	2	2	3	2	5	4	3	1.57018
3	1	2	3	1	5	3	3	0.84152
3	1	2	3	1	6	3	3	1.56252
3	1	2	3	1	6	3	3	2.89647
3	2	3	3	1	5	2	1	1.84216
3	2	3	3	1	5	3	3	2.18059
5	2	2	5	1	5	3	3	86.1609
5	2	2	5	1	5	4	1	86.2486
5	2	3	5	1	4	3	2	64.7077
5	2	2	5	1	5	2	1	93.2051
5	2	1	5	1	6	3	3	72.0411
5	2	1	5	1	6	3	3	62.23
5	2	2	5	1	5	1	1	115.485
6	2	3	6	1	5	3	3	96.4551
5	2	2	5	1	5	1	1	49.7955
5	2	2	5	1	5	4	1	69.5982
5	2	2	5	1	6	2	3	68.3105
5	2	2	5	1	6	4	1	83.7791
5	2	1	6	1	6	3	2	32.8537
5	2	1	5	1	6	3	3	73.6405
5	2	2	5	1	6	4	1	89.09
5	2	2	5	1	5	3	3	90.7592
5	2	3	6	1	4	2	2	83.0702
5	2	2	5	1	5	3	1	54.7277
4	2	2	5	1	5	3	1	57.287
5	2	2	5	1	6	2	1	50.4908
5	2	2	5	1	5	4	3	70.3555
5	2	1	5	1	6	3	1	55.3373
5	2	2	5	1	5	3	3	72.0581
5	2	2	5	1	5	3	1	82.4687
5	2	3	5	1	5	3	1	114.181
4	2	3	5	1	5	4	3	34.6987
4	2	3	5	1	5	2	1	37.2754
4	2	2	5	1	5	3	3	40.9754
4	2	2	2	1	5	2	5	288.532
5	2	2	5	1	5	2	3	49.0468
5	2	2	2	1	5	2	5	301.548
5	2	2	5	1	5	3	1	77.0204
5	2	3	5	1	4	2	3	57.8279
5	2	2	5	1	5	2	1	87.7229
5	2	1	5	1	6	3	1	51.2183
4	2	3	4	1	4	2	1	37.6105
4	2	3	4	1	4	2	2	23.0095
4	2	3	5	1	4	2	3	27.0181
4	2	2	5	1	5	3	3	26.9636
4	2	3	4	1	5	2	1	51.7914
4	2	2	5	1	5	3	1	48.6051
5	2	2	5	1	5	2	3	73.7796
5	2	2	5	1	5	2	1	54.1902
5	2	2	5	1	5	3	1	58.9365
4	2	3	4	1	4	3	3	32.2879
4	2	3	4	1	4	2	3	37.9649
4	2	3	4	1	4	2	1	28.3785
4	2	2	4	1	5	1	1	35.3319
4	2	2	4	1	5	1	1	29.457
4	2	2	4	1	5	3	3	35.3189
4	2	3	4	1	4	1	1	68.0965
4	2	1	5	1	6	1	1	28.6093
4	2	3	4	1	4	1	3	28.7115
3	2	2	4	1	5	2	1	7.24546
4	2	2	4	1	5	3	3	21.0507
4	2	3	4	1	4	2	1	23.9004
4	2	2	4	1	5	4	3	25.1051
4	2	2	4	1	5	2	1	23.0465
4	2	2	4	1	5	2	1	25.1659
3	2	3	4	1	5	4	3	6.95295
3	2	2	3	1	5	2	1	2.36931
3	2	2	4	1	5	2	1	7.8615
3	2	2	3	1	6	1	3	0.609165
3	2	2	3	1	5	2	1	2.08128
3	2	2	3	1	5	4	1	4.35948
3	2	2	3	1	5	4	3	0.836822
3	2	2	3	1	5	3	3	2.01857
3	2	2	3	1	5	2	1	2.29823
3	2	3	3	1	5	2	3	5.75242
5	2	1	5	1	6	3	3	61.1491
5	2	1	5	1	6	3	3	50.1013
5	2	1	5	1	6	4	1	77.273
5	2	1	5	1	6	3	1	59.5649
5	2	1	5	1	6	1	1	57.3822
5	2	1	5	1	6	1	1	61.0345
5	2	1	5	1	6	4	1	53.3967
5	2	1	5	1	6	4	3	34.1889
4	2	1	5	1	6	3	3	37.0747
4	2	1	5	1	6	3	3	38.3713
5	2	1	5	1	6	2	1	46.6159
5	2	1	5	1	6	4	3	38.5195
5	2	1	5	1	6	4	3	41.3765
4	2	1	5	1	6	3	3	29.6444
4	2	1	4	1	6	3	1	53.6034
4	2	1	5	1	6	3	1	34.1358
4	2	1	4	1	6	1	1	61.0763
4	2	1	5	1	6	4	3	29.3613
4	2	1	5	1	6	4	1	38.09
4	2	1	5	1	6	1	1	44.8521
4	2	1	5	1	5	3	2	27.3226
4	2	1	4	1	6	1	1	20.0856
4	2	1	4	1	6	3	1	24.4835
4	2	1	4	1	6	2	1	29.9217
4	2	1	5	1	6	1	1	33.8331
4	2	1	5	1	6	1	2	14.6641
4	2	1	4	1	6	2	3	36.6548
4	2	1	5	1	6	2	3	29.1111
4	2	1	4	1	6	3	3	15.0087
4	2	1	4	1	6	2	3	17.8103
4	2	1	4	1	6	1	3	16.5071
4	2	1	5	1	6	3	2	13.096
4	1	1	4	1	6	2	3	19.4841
4	1	1	4	1	6	4	3	17.9592
4	2	1	4	1	5	3	1	26.0655
4	2	1	4	1	6	3	3	9.43455
4	2	1	4	1	6	3	1	13.7878
4	2	1	4	1	6	4	1	15.1799
4	2	1	4	1	6	3	1	15.7
4	2	1	4	1	6	2	3	13.0906
4	1	1	4	1	6	4	1	21.049
4	1	2	4	1	5	3	2	13.9366
4	1	1	4	1	5	4	2	14.1336
4	2	2	4	1	5	3	1	9.45938
4	1	2	4	1	5	2	1	10.0098
4	2	1	4	1	6	4	3	7.93023
4	2	1	4	1	6	4	1	10.9408
4	1	1	4	1	6	1	3	8.13303
4	1	1	4	1	6	2	1	12.9388
4	1	1	4	1	5	3	2	9.05462
4	1	1	4	1	6	3	3	12.2185
4	1	4	4	1	3	3	3	45.5237
4	1	4	4	1	3	6	3	30.2892
5	1	5	4	1	2	4	2	107.945
4	1	5	4	1	2	1	3	72.2766
4	1	4	4	1	3	2	3	22.9341
4	1	4	4	1	3	3	2	14.2776
3	2	3	3	1	5	2	3	4.33008
3	2	3	3	1	5	4	3	2.48255
3	2	2	3	1	5	2	3	7.84751
3	2	2	3	1	5	2	3	0.571439
3	1	2	3	1	5	2	3	0.452157
3	2	3	3	1	5	2	3	0.49064
3	2	2	3	1	6	3	3	0.517714
3	2	2	3	1	5	6	3	0.239439
3	1	3	3	1	5	4	3	2.68972
3	2	3	4	1	4	1	1	5.82083
3	2	2	3	1	5	1	1	6.35483
3	2	3	3	1	5	1	1	4.36193
3	1	3	3	1	5	1	3	0.731152
3	2	2	2	1	5	1	1	22.0958
2	2	2	2	1	5	2	3	0.238654
2	2	2	2	1	5	3	3	0.149402
4	1	4	4	1	3	5	2	20.4278
3	2	4	4	1	4	2	3	12.0914
3	2	4	4	1	4	2	3	9.17499
3	2	3	3	1	5	2	3	1.55232
3	2	3	3	1	4	1	1	2.14102
3	1	3	3	1	5	2	3	0.512299
2	2	2	3	1	5	2	1	0.289359
2	1	2	2	1	5	3	3	0.067124
2	2	2	2	1	5	1	3	0.070581
4	1	4	4	1	3	3	2	9.54996
4	1	4	3	1	3	2	2	105.786
3	2	3	3	1	4	3	1	8.32804
3	2	4	3	1	4	2	1	6.91729
3	1	4	3	1	4	1	3	6.77479
3	1	3	3	1	4	2	3	1.0731
2	1	3	2	1	5	1	3	0.316824
2	1	1	2	1	6	2	6	0
2	1	3	2	1	4	3	3	0.486691
5	1	6	4	1	2	5	3	201.11
4	1	4	4	1	3	1	1	21.807
3	1	4	4	1	3	3	3	11.4836
3	1	4	3	1	3	1	3	14.1133
3	1	4	3	1	4	1	3	4.1246
3	1	3	3	1	4	4	2	0.90931
2	1	2	2	1	5	1	3	0.125347
2	1	2	2	1	6	2	3	5.56192
2	2	2	2	1	5	3	3	0.097397
4	1	5	3	1	2	3	2	165.048
3	1	4	3	1	3	3	1	69.1714
3	1	4	3	1	3	4	3	19.8588
3	1	4	3	1	4	4	3	2.68023
3	2	3	3	1	4	1	3	0.322967
2	1	3	2	1	5	1	3	0.182557
2	1	2	2	1	5	3	3	4.89724
2	1	2	2	1	5	2	3	0.06459
2	1	2	2	1	5	2	3	3.50117
4	1	5	4	1	2	4	2	71.6192
5	1	5	4	1	1	2	3	188.997
3	2	3	3	1	4	4	3	4.44232
3	2	3	3	1	4	5	3	1.08713
3	1	3	3	1	4	1	3	3.92303
2	2	3	3	1	5	2	1	0.325166
2	2	2	2	1	5	1	1	0.156929
2	1	3	2	1	4	2	3	0.26232
2	1	2	2	1	5	1	3	0.043522
5	2	6	1	1	1	5	6	450.276
4	2	4	3	1	2	5	2	110.863
3	2	4	4	1	3	2	3	12.01
2	1	2	2	1	5	1	6	0
2	1	2	2	1	5	1	3	0.149051
2	1	2	2	1	5	1	6	0
2	1	2	2	1	5	1	3	0.055303
2	2	2	2	1	5	1	6	0
4	2	4	4	1	3	2	3	21.6207
3	2	3	3	1	4	4	3	2.66048
2	2	2	2	1	5	1	1	0.148346
2	2	2	2	1	5	1	1	0.081073
2	2	2	2	1	5	1	6	0
2	1	2	2	1	5	1	6	0
3	2	3	3	1	4	2	3	5.07916
2	2	2	2	1	5	1	1	0.171411
2	2	2	2	1	5	1	5	0
2	2	2	2	1	5	1	6	0
2	2	2	2	1	5	1	6	0
2	2	2	2	1	5	1	3	0.03816
3	2	1	3	1	6	1	1	0.343634
3	2	2	3	1	5	2	1	0.363053
3	2	3	3	1	4	3	3	4.8227
3	1	2	4	1	5	3	1	8.90119
3	1	2	4	1	5	1	1	5.78073
2	2	2	2	1	6	3	3	0.465506
2	2	2	2	1	6	2	1	0.208049
3	2	3	3	1	4	2	1	2.33611
3	1	2	3	1	5	2	3	5.34323
3	1	2	3	1	5	2	3	3.99449
2	2	1	2	1	6	1	3	0.147084
2	2	3	2	1	5	2	3	0.36439
3	2	3	3	1	5	3	3	1.64959
3	1	2	3	1	5	2	1	4.78043
2	2	2	2	1	5	1	3	0.200414
2	1	2	2	1	5	1	1	0.185469
3	1	2	3	1	5	3	1	1.96562
2	1	2	2	1	5	1	3	0.136146
3	1	2	3	1	5	2	3	0.602658
3	1	2	4	1	5	4	3	5.21104
3	1	1	4	1	6	5	1	5.83763
3	1	1	4	1	6	3	3	4.92927
4	1	1	4	1	6	4	3	5.95286
4	1	1	4	1	6	3	3	8.97285
4	1	2	4	1	5	3	3	11.504
4	1	1	4	1	6	2	3	7.93125
4	1	1	4	1	5	3	2	4.99575
3	1	1	3	1	6	2	3	2.51313
3	1	1	3	1	6	3	1	2.42643
3	1	1	3	1	6	3	3	2.90677
3	1	1	4	1	6	2	3	3.70144
3	1	1	4	1	6	4	3	4.60006
3	1	2	4	1	5	3	3	6.27254
3	1	1	3	1	6	3	3	1.47254
3	1	2	3	1	6	4	2	0.952315
3	1	1	3	1	6	5	1	2.81686
3	1	1	3	1	6	5	1	2.48967
3	1	2	3	1	5	4	3	0.654446
3	1	1	3	1	6	3	3	1.02256
3	1	2	3	1	5	2	5	13.428
3	1	2	3	1	5	2	1	0.72778
1	1	5	1	1	3	1	6	0
1	1	6	1	1	2	2	6	0
1	1	5	1	1	3	1	6	0
1	1	5	1	1	3	1	6	0
1	1	5	1	1	3	2	6	0
1	1	4	1	1	3	1	6	0
1	1	4	1	1	3	1	6	0
1	1	4	1	1	3	1	6	0
1	1	4	1	1	3	1	6	0
1	1	4	1	1	3	1	6	0
1	1	4	1	1	3	1	3	2e-06
1	1	4	1	1	3	1	3	9e-06
1	1	4	1	1	3	1	6	0
1	1	4	1	1	3	1	6	0
1	1	5	1	1	3	1	6	0
1	1	5	1	1	2	5	6	0
1	1	6	1	1	1	5	6	0
1	1	5	1	1	2	1	6	0
1	1	4	1	1	3	1	6	0
1	1	4	1	1	3	1	6	0
1	1	5	1	1	2	3	6	0
1	1	6	1	1	1	3	6	0
1	1	4	1	1	4	5	6	0
1	1	4	1	1	3	4	6	0
1	1	5	1	1	2	2	6	0
1	1	5	1	1	2	2	6	0
1	1	5	1	1	2	2	6	0
1	1	6	1	1	1	4	4	0
1	1	6	1	1	1	4	6	0
1	1	5	1	1	2	5	3	0.001044
1	1	5	1	1	2	2	3	0.000911
1	1	5	1	1	2	1	3	0.004922
1	1	5	1	1	2	4	3	0.041147
3	1	6	2	1	1	4	4	112.68
2	1	6	2	1	1	2	6	87.08
2	1	6	2	1	1	2	3	4.88287
2	1	6	1	1	1	5	6	142.516
2	1	6	1	1	1	4	6	151.844
2	1	6	2	1	1	2	3	7.77685
2	1	6	2	1	1	1	6	17.18
2	1	6	1	1	1	5	6	152.188
1	1	6	1	1	2	1	3	0.034349
1	1	6	2	1	2	2	6	0
2	1	6	2	1	1	4	6	25.02
2	1	5	2	1	2	1	3	0.490757
2	1	6	2	1	1	3	6	36.516
2	1	6	1	1	1	4	6	141.12
2	1	6	2	1	1	1	6	50.144
2	1	6	2	1	1	1	3	11.4347
2	1	6	1	1	1	3	6	133.716
1	1	5	1	1	2	1	6	0
1	1	5	1	1	2	1	6	0
1	1	5	1	1	2	1	6	0
2	1	6	2	1	1	4	6	18.616
2	1	6	2	1	1	3	3	27.3832
2	1	5	2	1	2	1	3	0.932217
2	1	5	2	1	2	1	3	0.14756
2	1	6	2	1	2	3	3	6.40458
1	1	5	1	1	3	1	6	0
1	1	5	1	1	2	1	6	0
2	1	6	2	1	1	3	3	1.64853
2	1	5	2	1	2	3	6	0
1	1	5	1	1	2	1	6	0
2	1	5	2	1	2	3	6	0
2	1	6	2	1	1	5	6	37.488
2	1	6	2	1	1	1	3	19.9698
1	1	5	1	1	2	1	6	0
1	1	6	2	1	1	1	3	0.820141
2	1	6	1	1	1	5	6	56.172
1	1	5	1	1	2	1	3	0.045833
1	1	5	2	1	2	2	6	0
2	1	6	2	1	2	1	3	3.73455
2	1	6	2	1	1	2	6	92.988
2	1	6	2	1	1	1	3	24.6883
2	1	5	2	1	2	6	6	6.08798
2	1	6	1	1	1	5	6	18.588
2	1	6	1	1	1	5	6	108.864
1	1	4	1	1	2	1	6	0
1	1	5	1	1	2	1	6	0
2	1	6	2	1	1	2	3	7.43629
2	1	6	1	1	1	3	6	70.948
2	1	6	2	1	1	1	6	45.08
2	1	6	1	1	1	5	6	161.348
2	1	6	2	1	2	2	6	36.956
2	1	5	2	1	2	5	3	17.0256
1	1	4	1	1	3	3	6	0
1	1	4	1	1	3	3	6	0
1	1	5	1	1	2	4	6	0
1	1	5	2	1	2	3	6	0
2	1	5	2	1	2	1	3	1.37116
2	1	5	2	1	1	1	6	16.36
2	1	6	1	1	1	3	6	167.164
2	1	6	1	1	1	1	6	101.044
2	1	5	2	1	3	3	6	0
2	1	6	2	1	1	5	3	33.7873
4	1	5	3	1	1	1	3	153.182
4	1	5	2	1	1	5	6	303.688
4	1	4	4	1	2	3	2	24.3206
3	1	5	2	1	2	1	3	56.8551
4	1	6	1	1	1	2	6	325.484
4	1	6	1	1	1	5	6	379.864
4	1	4	4	1	3	2	3	12.9726
3	1	6	1	1	1	2	6	192.208
3	1	5	2	1	2	4	6	102.892
3	1	6	1	1	1	4	6	254.84
3	1	6	3	1	1	2	3	22.3775
3	1	6	1	1	1	2	6	259.428
3	1	6	1	1	1	5	6	275.464
3	1	4	3	1	2	6	3	29.2196
3	1	3	3	1	3	1	3	3.76984
3	1	3	3	1	4	2	3	0.82634
3	1	6	2	1	1	1	6	137.68
3	1	6	2	1	1	1	3	51.5821
3	1	5	2	1	1	3	3	58.1271
4	1	6	1	1	1	5	6	303.916
3	1	5	2	1	1	5	3	84.9859
3	1	6	1	1	1	5	6	268.152
3	1	4	3	1	2	5	2	7.42521
2	2	3	2	1	4	2	3	0.328326
2	1	2	2	1	5	1	3	0.140679
2	1	1	2	1	5	1	6	0
3	1	6	2	1	1	1	3	42.4062
3	1	6	2	1	1	3	3	75.3912
3	1	5	2	1	2	6	3	41.6159
3	1	6	1	1	1	6	6	215.508
2	1	3	2	1	3	5	3	0.327587
2	1	3	2	1	4	3	3	0.049448
2	2	2	2	1	5	1	1	0.026858
2	1	1	2	1	5	1	6	0
2	1	1	2	1	5	1	6	0
2	1	1	2	1	5	1	3	0.028211
2	1	5	2	1	1	3	3	29.3842
2	1	4	2	1	2	1	3	11.4108
3	1	6	2	1	1	5	3	91.7171
2	1	3	2	1	3	2	6	0
2	1	2	2	1	5	1	6	0
2	1	2	2	1	5	1	6	0
2	2	1	2	1	5	1	3	0.008283
2	1	1	2	1	5	1	6	0
2	1	1	2	1	5	1	6	0
2	1	1	2	1	5	1	6	0
5	1	6	2	1	1	5	6	434.86
4	1	4	4	1	3	1	1	49.6047
4	1	4	4	1	3	1	3	33.0009
4	1	4	3	1	3	4	3	71.443
3	1	3	3	1	4	1	3	3.42241
5	1	6	3	1	1	4	3	264.226
4	1	4	3	1	2	2	2	143.048
4	2	4	4	1	3	1	1	15.4924
4	1	4	4	1	3	1	1	13.532
3	1	3	3	1	4	1	1	7.23127
3	2	3	3	1	4	1	6	48.272
2	1	3	3	1	5	2	6	0
4	1	6	1	1	1	5	6	366.872
4	1	5	3	1	2	6	2	135.437
4	1	3	4	1	3	3	1	31.1355
3	1	3	3	1	4	2	1	7.76713
3	1	3	3	1	4	2	3	5.19885
3	1	4	3	1	3	3	2	4.56821
3	1	4	4	1	3	3	3	12.9706
3	1	3	3	1	4	1	3	0.641893
3	1	3	2	1	4	2	6	20.644
4	1	4	4	1	3	5	3	42.3624
4	1	4	4	1	3	5	2	20.0576
4	1	4	4	1	3	2	2	9.34782
3	1	2	3	1	5	1	6	49.3
3	2	2	3	1	5	1	1	3.85866
3	1	3	3	1	4	1	3	0.389819
2	1	2	3	1	5	1	6	0
3	1	3	3	1	4	2	3	0.642209
3	1	3	3	1	3	2	3	0.86971
2	1	3	2	1	4	3	3	0.457192
4	1	4	4	1	2	1	3	50.1385
3	1	4	4	1	3	5	3	16.1199
3	1	2	3	1	5	1	6	8.66796
2	1	2	2	1	5	1	6	0
2	1	2	2	1	5	1	6	0
2	1	2	2	1	5	1	6	0
3	1	3	3	1	4	2	4	0
3	1	3	3	1	4	2	3	1.80715
3	1	2	3	1	5	1	3	0.502663
2	2	2	2	1	5	1	1	0.138588
2	2	1	2	1	5	1	1	0.068446
3	2	3	3	1	4	5	3	0.75315
2	1	2	2	1	5	1	3	0.146832
3	1	4	3	1	3	4	3	11.2555
2	1	1	2	1	5	1	6	0
2	2	1	2	1	5	1	1	0.068166
2	1	2	2	1	5	1	6	0
2	1	2	2	1	4	1	6	0
2	2	1	2	1	5	1	1	0.049065
2	1	1	2	1	5	1	6	0
2	2	1	2	1	5	1	1	0.043102
2	1	2	2	1	5	1	6	0
2	1	2	2	1	5	1	6	0
2	1	1	2	1	5	1	6	0
2	1	1	2	1	5	1	6	0
2	1	1	2	1	5	1	6	0
2	1	1	2	1	5	1	6	0
2	1	3	2	1	5	4	6	0
2	1	1	2	1	5	1	6	0
2	1	2	3	1	5	1	3	0.475105
2	1	2	2	1	5	1	6	0
2	2	1	2	1	5	1	1	0.041556
2	2	1	2	1	6	1	6	0
2	1	1	2	1	5	1	6	0
2	1	1	2	1	5	1	3	0.01285
2	1	2	2	1	5	1	6	0
2	1	2	2	1	5	1	3	0.066333
2	1	1	2	1	5	1	6	0
2	1	1	2	1	5	1	6	0
2	1	1	2	1	5	1	6	0
2	1	1	2	1	6	1	6	0
2	3	2	2	2	5	1	5	0
2	2	1	2	1	5	1	6	0
2	1	1	2	1	5	1	6	0
2	1	1	2	1	6	1	6	0
2	1	1	2	1	5	1	6	0
2	1	1	2	1	6	1	6	0
2	1	1	2	1	6	1	6	0
2	1	2	2	1	5	1	3	0.034446
2	1	1	2	1	5	1	6	0
2	1	1	2	1	5	1	3	0.009231
2	1	1	2	1	6	1	6	0
1	1	1	2	1	5	1	3	0.006495
1	1	1	2	1	5	1	1	0.006029
2	1	1	2	1	6	1	6	0
2	1	1	2	1	6	1	6	0
2	1	1	2	1	5	1	3	0.016095
2	1	1	2	1	5	1	6	0
2	1	1	2	1	5	1	6	0
1	1	1	2	1	5	1	6	0
1	1	1	1	1	6	1	6	0
1	1	1	1	1	5	1	1	0.003242
2	1	1	2	1	5	1	1	0.007905
1	1	1	2	1	6	1	3	0.006405
2	1	1	2	1	5	1	6	0
1	1	2	2	1	5	1	6	0
1	1	1	1	1	5	1	6	0
1	1	1	2	1	5	1	6	0
1	1	1	1	1	5	1	3	0.004687
1	1	1	1	1	5	1	6	0
1	1	1	1	1	6	1	1	0.002299
1	1	1	1	1	6	1	6	0
1	1	1	1	1	6	1	6	0
2	1	2	2	1	5	2	6	0
1	1	1	1	1	5	1	6	0
1	1	1	1	1	6	1	6	0
1	1	1	1	1	6	1	6	0
1	1	1	1	1	6	1	3	0.044809
1	1	1	1	1	6	1	6	0
1	1	1	1	1	6	1	6	0
1	1	3	1	1	4	1	6	0
1	1	3	1	1	4	1	6	0
1	1	3	1	1	4	1	6	0
1	1	4	1	1	3	5	6	0
1	1	4	1	1	3	6	6	0
1	1	3	1	1	4	1	6	0
1	1	3	1	1	5	1	6	0
1	1	3	1	1	5	1	6	0
1	1	3	1	1	4	1	6	0
1	1	3	1	1	5	1	3	3.1e-05
1	1	3	1	1	5	2	6	0
1	1	3	1	1	5	1	6	0
1	1	2	1	1	5	1	6	0
1	1	2	1	1	5	1	6	0
1	1	2	1	1	5	1	6	0
1	1	2	1	1	5	1	6	0
1	1	2	1	1	5	1	6	0
1	1	2	1	1	5	1	6	0
1	1	2	1	1	5	2	6	0
1	1	2	1	1	5	4	6	0
1	1	2	1	1	5	6	6	0
1	1	2	1	1	5	4	6	0
1	1	2	1	1	5	2	6	0
1	1	1	1	1	6	1	6	0
1	1	1	1	1	6	2	6	0
1	1	1	1	1	6	1	6	0
1	1	2	1	1	5	2	6	0
1	1	2	1	1	5	1	6	0
1	1	1	1	1	6	1	6	0
1	1	1	1	1	6	1	6	0
1	1	1	1	1	6	1	6	0
1	1	1	1	1	6	1	6	0
1	1	1	1	1	6	1	6	0
1	1	1	1	1	6	1	6	0
1	1	1	1	1	6	1	6	0
1	1	1	1	1	6	1	6	0
1	1	1	1	1	6	2	6	0
1	1	1	1	1	6	2	6	0
1	1	1	1	1	6	1	3	0
1	1	1	1	1	6	1	6	0
1	1	1	1	1	6	1	6	0
1	1	1	1	1	6	1	6	0
1	1	1	1	1	6	1	6	0
1	1	1	1	1	6	1	6	0
1	1	1	1	1	6	1	2	2e-06
1	1	1	1	1	6	1	3	0
1	1	1	1	1	6	1	6	0
1	1	1	1	1	6	1	6	0
1	1	1	1	1	6	1	6	0
1	1	1	1	1	6	1	6	0
1	1	1	1	1	6	1	6	0
1	1	1	1	1	6	1	6	0
1	1	1	1	1	6	1	6	0
1	1	1	1	1	6	1	6	0
1	1	1	1	1	6	1	3	0
1	1	1	1	1	6	1	3	0
1	1	1	1	1	6	1	6	0
1	1	1	1	1	6	1	6	0
1	1	1	1	1	6	1	6	0
1	1	1	1	1	6	1	6	0
1	1	1	1	1	6	1	6	0
1	1	2	1	1	5	1	6	0
1	1	1	1	1	6	1	6	0
1	1	1	1	1	6	1	3	2.9e-05
1	1	1	1	1	5	1	6	0
1	1	1	1	1	5	1	3	2.5e-05
1	1	1	1	1	6	1	6	0
1	1	2	1	1	5	1	6	0
1	1	2	1	1	5	1	6	0
1	1	1	1	1	6	1	6	0
1	1	1	1	1	5	1	6	0
1	1	2	1	1	5	1	6	0
1	1	1	1	1	5	1	6	0
1	1	1	1	1	5	1	6	0
1	1	4	1	1	3	2	3	0.00019
2	1	6	1	1	1	3	6	49.04
2	1	5	2	1	2	2	3	0.644604
2	1	5	2	1	2	2	6	0
1	1	4	1	1	3	1	6	0
2	1	4	2	1	2	1	6	0
2	1	5	2	1	2	1	6	0
2	1	4	2	1	2	1	6	0
1	1	4	1	1	3	3	6	0
2	1	5	2	1	2	4	3	7.83588
1	1	3	1	1	4	1	6	0
1	1	3	1	1	4	1	6	0
1	1	4	1	1	2	4	3	0.008347
1	1	5	1	1	2	3	6	0
1	1	3	1	1	4	1	6	0
1	1	4	1	1	3	3	6	0
1	1	4	1	1	3	1	6	0
1	1	3	1	1	4	2	6	0
1	1	3	1	1	4	1	6	0
1	1	3	1	1	4	2	6	0
1	1	2	1	1	5	1	6	0
1	1	2	1	1	5	1	6	0
1	1	2	1	1	5	1	6	0
1	1	2	1	1	5	1	6	0
1	1	2	1	1	5	1	6	0
1	1	2	1	1	5	1	6	0
1	1	3	1	1	4	1	6	0
1	1	3	1	1	4	1	6	0
1	1	3	1	1	5	1	6	0
1	1	2	1	1	5	1	6	0
1	1	1	1	1	6	1	6	0
1	1	1	1	1	6	1	6	0
1	1	1	1	1	5	1	6	0
1	1	1	1	1	5	1	6	0
1	1	1	1	1	5	1	6	0
1	1	1	1	1	5	1	6	0
1	1	1	1	1	5	1	6	0
1	1	2	1	1	5	1	6	0
1	1	2	1	1	5	1	6	0
1	1	2	1	1	5	1	1	0.000456
1	1	1	1	1	6	1	3	4e-06
1	1	1	1	1	6	1	3	8e-06
1	1	1	1	1	6	1	6	0
1	1	1	1	1	6	1	3	2.1e-05
1	1	1	1	1	6	1	3	3.3e-05
1	1	1	1	1	6	1	6	0
1	1	1	1	1	5	1	6	0
1	1	1	1	1	5	1	6	0
1	1	1	1	1	5	1	6	0
1	1	1	1	1	5	1	1	0.000209
1	1	1	1	1	6	1	3	2e-06
1	1	1	1	1	6	1	6	0
1	1	1	1	1	6	1	6	0
1	1	1	1	1	6	1	1	2.9e-05
1	1	1	1	1	6	1	6	0
1	1	1	1	1	6	1	3	5.3e-05
1	1	1	1	1	5	1	6	0
1	1	1	1	1	5	1	6	0
1	1	1	1	1	5	1	6	0
1	1	1	1	1	5	1	6	0
1	1	1	1	1	6	1	6	0
1	1	1	1	1	6	1	6	0
1	1	1	1	1	6	1	6	0
1	1	1	1	1	6	1	6	0
1	1	1	1	1	6	1	6	0
1	1	1	1	1	5	1	6	0
1	1	1	1	1	5	1	6	0
1	1	2	1	1	5	1	6	0
1	1	2	1	1	5	1	6	0
1	1	2	1	1	5	2	6	0
1	1	1	1	1	6	1	3	3.2e-05
1	1	1	1	1	6	1	6	0
1	1	1	1	1	5	1	3	4.1e-05
1	1	1	1	1	5	1	6	0
1	1	2	1	1	5	1	6	0
1	1	2	1	1	5	1	6	0
1	1	2	1	1	5	1	6	0
1	1	2	1	1	5	1	6	0
1	1	2	1	1	4	1	6	0
1	1	2	1	1	4	1	6	0
1	1	2	1	1	5	1	6	0
1	1	2	1	1	5	1	6	0
1	1	2	1	1	5	1	6	0
1	1	2	1	1	5	1	6	0
1	1	2	1	1	5	1	6	0
1	1	2	1	1	5	1	6	0
1	1	2	1	1	5	1	6	0
1	1	3	1	1	4	4	6	0
1	1	3	1	1	4	1	6	0
1	1	2	1	1	4	1	3	0.003912
1	1	3	1	1	4	2	6	0
1	1	2	1	1	4	1	6	0
1	1	2	1	1	4	1	6	0
1	1	3	1	1	4	1	6	0
1	1	2	1	1	4	1	6	0
1	1	3	1	1	4	1	6	0
1	1	3	1	1	4	1	6	0
1	1	3	1	1	4	2	6	0
1	1	3	1	1	3	1	6	0
1	1	2	1	1	4	1	6	0
1	1	2	1	1	5	1	6	0
1	1	2	1	1	4	1	6	0
1	1	2	1	1	4	1	6	0
1	1	3	1	1	4	1	6	0
1	1	3	1	1	4	1	6	0
1	1	3	1	1	3	1	6	0
1	1	3	1	1	3	2	6	0
1	1	3	1	1	3	2	6	0
1	1	3	1	1	4	1	6	0
1	1	3	1	1	3	2	6	0
2	1	5	2	1	2	6	3	13.2686
2	1	4	2	1	3	2	3	0.105443
2	1	3	2	1	4	1	6	0
1	1	2	1	1	5	1	6	0
1	2	2	1	1	5	1	6	0
1	2	1	1	1	5	1	1	0.00331
1	1	1	1	1	5	1	6	0
1	1	1	2	1	5	1	6	0
1	1	1	2	1	5	1	6	0
2	1	1	2	1	5	2	6	0
1	1	2	1	1	5	1	6	0
1	1	2	1	1	5	1	6	0
1	1	2	1	1	5	1	3	0.004294
2	1	3	2	1	4	3	6	0
1	1	2	1	1	5	1	6	0
1	2	1	1	1	5	1	3	0.002306
1	1	1	1	1	5	1	6	0
1	1	1	1	1	5	1	6	0
1	1	1	1	1	5	1	6	0
1	1	1	1	1	6	1	6	0
1	1	2	1	1	5	1	6	0
1	1	2	1	1	5	2	6	0
1	1	1	1	1	5	1	6	0
1	1	1	1	1	5	1	3	0.000724
1	1	1	1	1	5	1	6	0
1	1	1	1	1	5	1	6	0
1	1	1	1	1	5	1	6	0
1	1	1	1	1	5	1	1	0.001102
1	1	1	1	1	5	1	6	0
1	1	1	1	1	5	1	6	0
1	1	1	1	1	5	1	6	0
1	1	1	1	1	5	1	6	0
1	1	1	1	1	6	1	2	9.8e-05
1	1	1	1	1	5	1	6	0
1	1	1	1	1	5	1	3	0.000875
1	1	1	1	1	5	1	6	0
1	1	1	1	1	5	1	6	0
1	1	1	1	1	5	1	6	0
1	1	1	1	1	5	1	6	0
1	1	1	1	1	5	1	6	0
1	1	1	1	1	5	1	6	0
1	1	1	1	1	5	1	6	0
1	1	1	1	1	5	1	3	0.000115
1	1	1	1	1	5	1	6	0
1	1	1	1	1	5	1	6	0
1	1	1	1	1	5	1	6	0
1	1	2	1	1	5	1	6	0
1	1	2	1	1	5	1	6	0
1	1	1	1	1	5	1	6	0
1	1	1	1	1	5	1	6	0
1	1	1	1	1	5	1	6	0
1	1	2	1	1	5	1	6	0
1	1	1	1	1	5	1	6	0
1	1	1	1	1	5	1	6	0
1	1	2	1	1	5	1	6	0
1	1	2	1	1	4	1	6	0
1	1	2	1	1	5	1	6	0
1	1	1	1	1	5	1	6	0
1	1	2	1	1	4	1	6	0
1	1	2	1	1	5	1	6	0
1	1	2	1	1	5	1	6	0
1	1	1	1	1	5	2	6	0
1	1	2	1	1	5	1	6	0
1	1	2	1	1	4	1	6	0
1	1	2	1	1	5	1	3	0.000676
1	1	1	1	1	5	1	6	0
1	1	1	1	1	5	1	6	0
1	1	2	1	1	4	1	3	0.001538
1	1	2	1	1	5	1	3	0.000794
1	1	2	1	1	5	1	6	0
1	1	2	1	1	4	1	6	0
1	1	2	1	1	4	1	6	0
1	1	2	1	1	5	1	3	0.000765
1	1	3	1	1	3	2	6	0
1	1	3	1	1	4	2	6	0
1	1	2	1	1	4	3	6	0
2	1	1	2	1	5	1	6	0
1	1	1	1	1	5	1	6	0
1	1	1	1	1	5	1	6	0
1	1	1	1	1	5	1	6	0
1	1	1	1	1	6	1	6	0
1	1	1	1	1	6	1	6	0
1	1	1	1	1	5	1	6	0
1	1	1	1	1	5	1	6	0
1	1	1	1	1	5	1	6	0
1	1	1	1	1	5	1	6	0
1	1	1	1	1	6	1	6	0
1	1	1	1	1	5	1	6	0
1	1	1	1	1	5	1	6	0
1	1	2	1	1	5	1	6	0
1	1	2	1	1	4	1	6	0
1	1	2	1	1	4	1	6	0
1	1	2	1	1	4	1	6	0
1	1	3	1	1	4	1	3	0.001809
1	1	3	1	1	3	1	6	0
1	1	3	1	1	3	1	3	0.009269
1	1	3	1	1	3	1	6	0
1	1	3	1	1	4	1	6	0
1	1	2	1	1	4	1	6	0
1	1	2	1	1	4	1	6	0
1	1	2	1	1	4	1	6	0
1	1	3	1	1	3	1	6	0
1	1	3	1	1	3	1	6	0
1	1	3	1	1	3	1	6	0
1	1	2	1	1	4	1	6	0
1	1	2	1	1	4	1	3	0.00157
1	1	3	1	1	3	1	6	0
1	1	3	1	1	3	1	6	0
1	1	3	1	1	4	1	6	0
1	1	2	1	1	4	1	6	0
1	1	2	1	1	4	1	6	0
1	1	3	1	1	3	2	6	0
1	1	2	1	1	4	1	6	0
1	1	2	1	1	4	1	6	0
1	1	2	1	1	4	1	6	0
1	1	2	1	1	4	1	6	0
1	1	2	1	1	4	1	6	0
1	1	2	1	1	4	1	6	0
1	1	1	1	1	4	1	6	0
1	1	2	1	1	4	1	6	0
1	1	2	1	1	4	1	6	0
1	1	1	1	1	5	1	3	0.000187
1	1	2	1	1	4	1	6	0
1	1	2	1	1	4	1	6	0
1	1	1	1	1	4	1	6	0
1	1	2	1	1	4	1	6	0
1	1	2	1	1	4	1	6	0
1	1	2	1	1	4	1	6	0
1	1	2	1	1	4	1	6	0
1	1	2	1	1	4	1	6	0
1	1	2	1	1	4	2	6	0
1	1	2	1	1	4	1	6	0
1	1	2	1	1	4	1	6	0
1	1	1	1	1	4	1	6	0
1	1	1	1	1	5	1	6	0
