# Supplementary material for: Primary determinants of water yield services in arid NW China: An empirical analysis of Gansu Province
Source: PLoS One. 2025 Aug 6;20(8):e0329580. doi: 10.1371/journal.pone.0329580 (PMC12327602; doi:10.1371/journal.pone.0329580)
Supplement: S2 File — (ZIP) [file pone.0329580.s002.zip › S2 File/2010 GeoDetector result data.xlsm]

## Sheet: Interaction_detector
Interaction_detector
	Population	GDP	tem	Landuse	Slope	DEM	Precipitation	aet
Population	0.00742153
GDP	0.0151786	0.0030121
tem	0.300867	0.236703	0.23128
Landuse	0.109112	0.114642	0.417476	0.0901321
Slope	0.296589	0.27963	0.440722	0.358203	0.269783
DEM	0.403101	0.34205	0.455415	0.49737	0.51794	0.336356
Precipitation	0.555282	0.503724	0.772251	0.72056	0.547595	0.780986	0.492005
aet	0.182593	0.147092	0.568143	0.203133	0.37925	0.646305	0.945161	0.127828
Reclass__1（人口） ∩ Reclass__2（gdp）
	Weaken						Enhance,nonlinear-
			Interact Result: Enhance,nonlinear-
Reclass__1（人口） ∩ Reclass1（气温）
	Weaken						Enhance,nonlinear-
			Interact Result: Enhance,nonlinear-
Reclass__1（人口） ∩ lulc_2010
	Weaken						Enhance,nonlinear-
			Interact Result: Enhance,nonlinear-
Reclass__1（人口） ∩ Reclass__3（坡度）
	Weaken						Enhance,nonlinear-
			Interact Result: Enhance,nonlinear-
Reclass__1（人口） ∩ Reclass__4（dem）
	Weaken						Enhance,nonlinear-
			Interact Result: Enhance,nonlinear-
Reclass__1（人口） ∩ pre
	Weaken						Enhance,nonlinear-
			Interact Result: Enhance,nonlinear-
Reclass__1（人口） ∩ aet_1
	Weaken						Enhance,nonlinear-
			Interact Result: Enhance,nonlinear-
Reclass__2（gdp） ∩ Reclass1（气温）
	Weaken						Enhance,nonlinear-
			Interact Result: Enhance,nonlinear-
Reclass__2（gdp） ∩ lulc_2010
	Weaken						Enhance,nonlinear-
			Interact Result: Enhance,nonlinear-
Reclass__2（gdp） ∩ Reclass__3（坡度）
	Weaken						Enhance,nonlinear-
			Interact Result: Enhance,nonlinear-
Reclass__2（gdp） ∩ Reclass__4（dem）
	Weaken						Enhance,nonlinear-
			Interact Result: Enhance,nonlinear-
Reclass__2（gdp） ∩ pre
	Weaken						Enhance,nonlinear-
			Interact Result: Enhance,nonlinear-
Reclass__2（gdp） ∩ aet_1
	Weaken						Enhance,nonlinear-
			Interact Result: Enhance,nonlinear-
Reclass1（气温） ∩ lulc_2010
	Weaken						Enhance,nonlinear-
			Interact Result: Enhance,nonlinear-
Reclass1（气温） ∩ Reclass__3（坡度）
	Weaken						Enhance,nonlinear-
			Interact Result: Enhance,bi-
Reclass1（气温） ∩ Reclass__4（dem）
	Weaken						Enhance,nonlinear-
			Interact Result: Enhance,bi-
Reclass1（气温） ∩ pre
	Weaken						Enhance,nonlinear-
			Interact Result: Enhance,nonlinear-
Reclass1（气温） ∩ aet_1
	Weaken						Enhance,nonlinear-
			Interact Result: Enhance,nonlinear-
lulc_2010 ∩ Reclass__3（坡度）
	Weaken						Enhance,nonlinear-
			Interact Result: Enhance,bi-
lulc_2010 ∩ Reclass__4（dem）
	Weaken						Enhance,nonlinear-
			Interact Result: Enhance,nonlinear-
lulc_2010 ∩ pre
	Weaken						Enhance,nonlinear-
			Interact Result: Enhance,nonlinear-
lulc_2010 ∩ aet_1
	Weaken						Enhance,nonlinear-
			Interact Result: Enhance,bi-
Reclass__3（坡度） ∩ Reclass__4（dem）
	Weaken						Enhance,nonlinear-
			Interact Result: Enhance,bi-
Reclass__3（坡度） ∩ pre
	Weaken						Enhance,nonlinear-
			Interact Result: Enhance,bi-
Reclass__3（坡度） ∩ aet_1
	Weaken						Enhance,nonlinear-
			Interact Result: Enhance,bi-
Reclass__4（dem） ∩ pre
	Weaken						Enhance,nonlinear-
			Interact Result: Enhance,bi-
Reclass__4（dem） ∩ aet_1
	Weaken						Enhance,nonlinear-
			Interact Result: Enhance,nonlinear-
pre ∩ aet_1
	Weaken						Enhance,nonlinear-
			Interact Result: Enhance,nonlinear-

## Sheet: Ecological_detector
Sig. F test: 0.05
	Reclass__1（人口）	Reclass__2（gdp）	Reclass1（气温）	lulc_2010	Reclass__3（坡度）	Reclass__4（dem）	pre	aet_1
Reclass__1（人口）
Reclass__2（gdp）	N
Reclass1（气温）	Y	Y
lulc_2010	Y	Y	Y
Reclass__3（坡度）	Y	Y	N	Y
Reclass__4（dem）	Y	Y	Y	Y	Y
pre	Y	Y	Y	Y	Y	Y
aet_1	Y	Y	Y	N	Y	Y	Y

## Sheet: Factor_detector
	Reclass__1（人口）	Reclass__2（gdp）	Reclass1（气温）	lulc_2010	Reclass__3（坡度）	Reclass__4（dem）	pre	aet_1
q statistic	0.00742153	0.0030121	0.23128	0.0901321	0.269783	0.336356	0.492005	0.127828
p value	0.0588727	0.696881	0.000	0.000	0.000	0.000	0.000	0.000

## Sheet: Risk_detector
Reclass__1（人口）
1	2	3	6
54.2551	71.3885	29.3461	0
Sig. t test: 0.05
	1	2	3	6
1
2	Y
3	N	N
6
Reclass__2（gdp）
1	2	3	4	5	6
60.3606	47.5759	41.4141	10.4856	0	0
Sig. t test: 0.05
	1	2	3	4	5	6
1
2	N
3	N	N
4	Y	Y	N
5
6
Reclass1（气温）
1	2	3	4	5	6
202.507	84.3732	116.858	41.063	33.0876	34.9582
Sig. t test: 0.05
	1	2	3	4	5	6
1
2	Y
3	Y	N
4	Y	Y	Y
5	Y	Y	Y	N
6	Y	Y	Y	N	N
lulc_2010
1	2	3	4	5	6
57.6361	113.56	76.838	90.7733	186.008	30.5883
Sig. t test: 0.05
	1	2	3	4	5	6
1
2	Y
3	Y	Y
4	N	N	N
5	N	N	N	N
6	Y	Y	Y	N	Y
Reclass__3（坡度）
1	2	3	4	5	6
12.2292	75.7714	89.0005	100.442	152.6	166.11
Sig. t test: 0.05
	1	2	3	4	5	6
1
2	Y
3	Y	N
4	Y	Y	N
5	Y	Y	Y	Y
6	Y	Y	Y	Y	N
Reclass__4（dem）
1	2	3	4	5	6
24.3735	32.6889	36.3798	63.1852	145.435	210.598
Sig. t test: 0.05
	1	2	3	4	5	6
1
2	N
3	Y	N
4	Y	Y	Y
5	Y	Y	Y	Y
6	Y	Y	Y	Y	Y
pre
1	2	3	4	5	6
0.00303397	12.1605	52.1385	73.2875	131.637	190.639
Sig. t test: 0.05
	1	2	3	4	5	6
1
2	Y
3	Y	Y
4	Y	Y	Y
5	Y	Y	Y	Y
6	Y	Y	Y	Y	Y
aet_1
1	2	3	4	5	6
24.8244	41.3284	91.195	71.6706	101.752	116.906
Sig. t test: 0.05
	1	2	3	4	5	6
1
2	N
3	Y	Y
4	Y	Y	N
5	Y	Y	N	Y
6	Y	Y	N	Y	Y

## Sheet: Input Data
Reclass__1（人口）	Reclass__2（gdp）	Reclass1（气温）	lulc_2010	Reclass__3（坡度）	Reclass__4（dem）	pre	aet_1	WY_2010
1	1	3	3	3	5	6	3	415.926
1	1	3	3	2	5	6	6	64.8879
1	1	3	3	1	5	6	5	218.5
1	1	3	3	2	5	6	4	376.999
1	1	3	6	2	5	6	2	525.532
1	1	2	3	3	6	6	4	323.057
1	1	3	3	2	5	6	3	414.17
1	1	3	6	1	5	6	6	0
1	1	3	3	2	5	6	3	371.412
1	1	3	3	2	5	6	6	80.6859
1	1	2	3	2	6	6	4	283.778
1	1	2	3	4	6	6	5	234.371
1	1	2	3	3	6	6	3	421.084
1	1	3	3	2	5	6	5	253.79
1	1	3	6	1	5	6	6	0
1	1	2	3	4	6	6	3	358.896
1	1	2	6	6	6	6	2	554.82
1	1	2	3	5	6	6	3	399.442
1	1	3	2	4	5	6	4	329.872
1	1	3	3	3	5	6	6	157.198
1	1	3	3	2	5	6	3	392.565
1	1	3	3	3	5	6	3	326.492
1	1	3	2	3	5	6	4	285.79
1	1	3	3	2	5	6	6	166.708
1	1	4	2	4	4	6	6	140.973
1	1	6	2	6	2	6	6	95.5908
1	1	6	3	4	3	6	6	141.458
1	1	3	6	6	5	6	2	614.776
1	1	4	2	4	4	6	6	136.35
1	1	4	2	6	5	6	6	189.334
1	1	3	3	1	5	6	6	77.9573
1	1	4	2	2	5	6	6	145.074
1	1	5	2	6	3	6	6	96.9734
1	1	3	2	5	5	6	5	189.314
1	1	4	2	6	4	6	6	90.3656
1	1	3	3	5	5	6	5	176.726
1	1	5	3	6	3	5	5	87.7083
2	1	6	3	5	1	5	5	70.0274
1	1	3	2	4	5	6	6	121.34
1	1	4	2	5	5	6	6	106.421
1	1	4	2	4	4	5	6	94.4257
1	1	4	2	6	4	5	6	80.8049
1	1	4	3	5	4	6	5	133.439
1	1	4	2	5	4	6	6	110.243
2	1	6	1	1	2	5	5	84.7325
1	1	3	3	2	5	6	3	357.984
1	1	4	2	5	4	5	6	71.5512
1	1	4	3	3	5	6	5	150.001
1	1	3	2	4	4	6	6	117.256
1	1	4	2	5	4	6	6	117.537
1	1	4	3	6	4	6	5	150.081
2	1	5	1	5	4	5	5	151.316
2	1	4	3	1	4	6	5	172.615
1	1	3	3	2	5	6	6	153.888
1	1	3	3	5	5	6	3	369.715
1	1	3	3	4	5	6	3	325.295
1	1	3	2	6	5	6	4	303.473
1	1	3	3	6	5	6	3	343.619
1	1	3	3	5	5	6	3	360.102
1	1	3	6	6	6	6	2	510.828
2	1	3	2	4	5	6	6	129.851
2	1	4	1	1	4	5	4	171.741
2	1	5	3	1	3	5	5	140.622
2	1	4	3	2	4	6	5	141.145
1	1	3	3	1	5	6	4	299.634
1	1	3	3	3	5	6	3	318.662
1	1	3	3	4	5	6	5	167.614
1	1	3	3	5	5	6	5	126.157
1	1	3	3	4	5	6	6	112.921
1	1	3	3	3	5	6	5	121.807
1	1	3	3	4	5	5	5	158.546
2	1	4	3	5	4	5	5	123.499
2	1	4	3	5	4	5	5	103.731
2	1	3	3	4	5	6	5	131.986
2	1	4	1	2	4	5	4	181.983
1	1	6	2	6	3	6	6	131.528
1	1	6	2	5	1	6	6	147.024
1	1	6	2	6	3	6	6	199.45
1	1	6	1	2	1	6	6	105.791
1	1	6	3	5	2	6	6	135.33
1	1	6	2	5	2	6	6	134.783
1	1	6	2	3	2	6	6	106.677
2	1	6	2	4	3	6	6	129.701
2	1	6	2	5	2	6	6	96.5444
2	1	6	2	6	2	6	6	146.722
1	1	6	2	2	2	6	6	158.462
1	1	6	3	5	1	6	6	230.686
1	1	6	1	4	1	6	6	116.179
2	1	6	3	3	2	6	6	140.056
2	1	5	1	3	2	6	5	184.521
1	1	5	3	5	3	6	6	183.691
1	1	6	2	5	2	6	6	165.945
1	1	6	2	3	2	6	6	139.389
2	1	6	2	6	3	6	6	85.8207
2	1	6	1	4	2	5	5	93.1763
2	1	5	3	5	3	6	5	183.305
2	1	5	2	6	3	6	6	154.189
1	1	6	1	3	1	6	5	175.934
2	1	5	3	5	3	6	5	153.662
2	1	4	3	2	4	6	5	223.765
2	1	5	1	2	3	6	5	203.004
2	1	6	5	3	1	6	2	425.808
2	1	6	3	4	1	6	6	138.943
2	1	6	2	6	1	6	6	120.287
1	1	6	3	4	2	6	6	221.116
2	1	5	2	3	3	6	6	95.556
2	1	6	1	3	2	5	5	108.018
2	1	6	3	5	2	6	6	125.021
2	1	6	1	5	1	6	5	133.893
2	1	6	3	6	1	6	6	124.949
2	2	6	1	2	1	6	6	145.178
2	1	6	3	3	1	6	6	146.54
1	1	6	2	4	1	6	6	140.68
2	1	5	3	5	3	6	5	128.11
2	1	5	1	5	3	6	5	152.65
2	1	6	3	1	2	6	6	126.387
2	1	5	3	3	3	6	5	194.641
2	1	5	2	5	2	6	6	139.867
2	1	6	2	5	1	6	6	122.372
2	1	6	3	4	1	6	5	177.257
1	1	6	1	3	1	6	6	162.554
2	1	4	3	3	4	6	5	192.174
2	1	5	2	5	3	6	6	99.6581
2	1	5	3	4	3	6	5	163.241
2	1	5	3	2	2	6	5	149.023
2	2	5	3	5	2	6	6	132.228
2	1	6	3	4	2	6	6	136.126
2	1	6	2	5	2	6	6	119.485
1	1	6	2	5	2	6	6	116.528
2	1	4	2	4	4	6	6	131.001
2	1	5	2	3	3	6	6	97.3038
2	1	6	1	2	2	6	5	160.254
2	1	6	3	2	2	6	5	120.184
2	2	5	3	2	2	6	4	283.128
2	2	5	2	3	2	6	6	101.142
2	2	5	2	5	2	6	6	103.639
2	2	5	2	3	2	6	6	109.824
2	1	4	3	5	4	6	5	147.6
2	1	4	3	4	3	5	5	115.625
2	1	5	1	2	2	6	5	148.936
2	2	5	1	1	2	6	5	149.037
2	2	5	1	3	2	5	5	140.646
2	2	6	1	2	1	5	5	131.134
2	2	6	3	3	1	5	5	115.087
2	2	5	2	2	2	6	6	91.2473
2	2	6	3	5	1	6	6	110.975
1	1	3	3	2	5	6	5	162.516
1	1	3	3	1	5	6	4	282.903
1	1	3	3	3	5	6	3	293.402
1	1	3	3	5	5	6	5	197.374
1	1	3	2	3	5	6	5	143.46
1	1	3	2	4	4	5	6	81.2156
1	1	4	3	5	4	5	5	140.542
1	1	4	1	2	4	5	5	127.704
2	1	4	3	5	4	5	4	189.199
2	1	4	3	2	4	5	4	147.566
2	1	4	1	2	4	5	5	142.269
2	1	4	1	6	4	5	4	168.591
2	1	4	1	2	3	5	4	159.038
1	1	3	2	3	5	6	4	297.82
1	1	3	3	2	5	5	3	292.107
1	1	3	3	4	4	5	3	275.591
1	1	3	1	3	5	5	3	302.039
1	1	3	2	3	5	5	4	221.469
1	1	3	3	3	5	5	3	276.832
2	1	4	3	6	4	5	5	113.184
1	1	3	3	5	4	5	5	124.878
2	1	4	2	4	4	5	5	107.431
2	1	4	3	4	4	5	5	113.219
2	1	5	3	4	3	5	5	75.0024
1	1	3	3	4	5	5	3	296.873
1	1	2	2	4	6	6	5	158.324
1	1	3	2	4	5	5	3	262.12
1	1	3	2	3	5	5	3	225.176
1	1	3	3	2	5	5	3	288.355
1	1	3	3	2	5	5	5	157.074
2	1	4	1	4	3	5	5	90.0514
2	1	4	3	5	4	5	5	101.47
2	1	4	2	4	4	5	5	87.7039
2	1	5	2	2	3	5	5	72.6373
2	1	5	3	3	2	4	5	65.8908
1	1	3	3	4	5	5	3	262.202
1	1	3	2	5	4	5	5	78.1172
1	1	3	3	5	5	5	3	236.982
1	1	3	6	2	5	5	6	0
2	1	3	3	4	5	5	3	276.703
2	1	4	3	3	3	5	4	94.3198
2	1	5	3	4	3	4	4	63.4136
2	1	5	1	3	3	4	4	94.2862
2	1	4	1	3	3	4	4	64.6389
2	1	5	3	4	3	4	5	52.6017
1	1	3	6	1	4	5	6	0
1	1	4	3	4	4	5	5	87.2579
2	1	3	3	3	5	5	5	96.9093
2	1	4	1	4	3	5	5	82.4449
2	1	4	1	1	3	4	4	72.9525
2	1	5	3	3	3	4	4	75.1868
2	1	5	1	1	2	4	4	39.5504
2	1	4	1	3	3	4	4	49.0624
2	1	4	3	3	3	4	4	40.7554
2	1	4	3	2	3	4	4	73.4892
1	1	3	3	1	5	5	5	109.758
2	1	2	3	3	6	5	3	344.748
2	1	5	1	2	3	4	5	60.284
2	1	5	1	4	3	4	4	47.0304
2	1	5	5	1	3	4	2	271.388
2	1	5	3	5	3	4	4	29.1371
2	1	5	1	1	2	4	4	30.5594
2	1	4	3	4	3	4	4	26.3411
2	1	4	3	3	3	4	4	48.9329
2	1	5	3	4	3	4	4	28.3933
2	1	5	1	2	3	4	4	37.0878
2	2	5	3	1	3	4	3	142.248
2	1	5	1	4	3	4	4	32.8669
2	1	5	3	5	3	4	4	41.7049
2	1	4	3	3	3	4	4	25.5515
2	1	3	2	4	4	4	5	40.0254
2	1	5	3	2	3	3	4	16.4225
2	1	5	3	4	3	3	4	9.30921
2	1	6	3	5	2	4	2	285.37
2	1	5	3	4	3	4	4	32.0832
2	1	5	4	3	3	4	4	0
3	4	4	3	3	3	4	4	31.5036
2	1	5	3	3	3	3	3	13.6903
2	1	5	3	4	2	3	3	5.9818
2	1	5	1	4	3	3	3	8.22044
2	1	6	3	3	2	4	4	13.5887
2	1	5	1	5	3	4	4	24.3621
3	4	5	3	5	3	3	4	5.54801
6	6	6	5	1	2	3	3	0
2	1	6	3	3	2	3	3	1.13031
2	1	5	3	1	3	3	3	7.49024
2	1	4	1	3	3	3	3	6.79703
2	4	6	3	2	2	3	3	4.89074
2	3	6	3	4	2	3	3	2.49532
1	2	6	3	3	2	3	3	1.30132
1	1	6	3	3	2	3	3	2.14331
1	1	6	3	3	2	3	3	3.86971
2	1	5	1	2	3	3	3	2.76669
2	1	5	3	3	3	3	3	2.51454
2	1	5	3	3	2	5	5	129.463
2	1	5	1	4	2	5	5	130.236
2	1	5	2	3	3	5	5	97.2033
2	2	6	1	2	2	5	5	129.759
2	2	6	1	3	1	5	5	110.302
2	1	6	3	3	1	5	5	82.9937
2	1	5	1	1	2	5	5	142.152
2	1	5	3	3	3	6	5	119.31
2	1	6	1	1	2	5	5	80.5077
2	1	5	1	4	2	5	5	104.356
2	2	6	1	2	2	5	5	110.686
2	1	6	1	4	2	5	5	114.711
2	2	6	2	3	1	5	6	47.6156
2	1	6	3	3	1	5	5	95.2203
2	1	6	1	4	2	5	5	109.807
2	1	5	3	3	2	5	5	112.745
2	1	4	2	2	3	6	6	106.024
2	1	5	1	3	2	5	5	85.2876
2	1	5	1	3	2	5	5	87.86
2	1	6	1	2	2	5	5	79.3175
2	2	5	1	4	2	5	5	110.658
2	2	6	1	3	1	5	5	76.2129
2	1	5	3	3	2	5	5	92.4935
2	1	5	1	3	2	5	5	102.106
2	1	5	3	3	3	5	5	122.156
2	1	5	3	4	3	5	5	54.9042
2	1	5	1	2	3	4	5	58.8839
2	1	5	1	3	2	5	5	75.2637
2	1	5	5	2	2	5	2	333.352
2	1	5	3	2	2	5	5	68.1343
2	1	5	5	2	2	5	2	333.384
2	1	5	1	3	2	5	5	93.5503
2	1	4	3	2	3	5	5	71.2606
2	2	5	1	2	2	5	5	108.129
2	2	6	3	3	1	5	5	80.424
2	1	4	1	2	3	4	4	57.1325
2	1	4	2	2	3	4	5	36.6934
2	1	4	3	2	3	4	5	43.8241
2	1	5	3	3	2	4	5	42.4192
2	1	5	1	2	3	4	4	72.9121
2	1	5	3	3	2	4	5	57.9772
2	1	5	3	2	2	5	4	93.9169
2	2	5	1	2	2	5	5	73.3847
2	2	5	1	3	2	5	5	83.5126
2	1	5	3	3	3	4	4	46.6441
2	1	4	3	2	3	4	4	55.3763
2	1	5	1	2	3	4	4	43.2783
2	1	5	1	1	2	4	4	52.4338
2	1	5	1	1	2	4	4	45.2999
2	1	5	1	3	2	4	4	60.2747
2	2	5	3	1	3	5	5	73.8469
2	2	6	1	1	1	4	5	51.9572
2	1	5	3	1	3	4	4	37.5328
2	1	5	1	2	2	3	4	10.8671
2	1	5	3	3	2	4	4	29.9442
2	1	5	3	2	3	4	4	42.3517
2	1	5	3	4	2	4	4	40.1591
2	2	5	1	2	2	4	4	46.1403
2	1	6	1	2	2	4	5	54.5756
2	1	5	3	4	3	3	4	16.1358
2	1	6	1	2	2	3	3	4.07689
2	1	5	1	2	2	3	4	12.2048
2	1	6	3	1	2	3	3	2.23644
2	1	6	1	2	2	3	3	3.97044
2	1	5	1	4	2	3	3	7.86723
2	1	6	3	4	2	3	3	1.78741
2	1	6	3	3	2	3	3	4.35711
2	1	5	1	2	2	3	3	5.14597
2	1	5	1	2	3	3	4	10.1927
2	1	6	3	3	1	5	6	87.5722
2	1	6	3	3	1	5	6	78.1282
2	1	6	1	4	1	6	5	135.199
2	1	6	3	3	1	5	5	82.6248
2	1	6	1	1	1	5	5	104.934
2	1	6	1	1	1	5	5	115.807
2	1	6	1	4	1	5	5	106.293
2	1	6	1	4	1	5	5	69.4039
2	1	6	1	3	1	5	5	84.2371
2	1	6	3	3	1	5	5	81.1422
2	2	6	1	2	1	5	5	97.2353
2	1	6	3	4	1	5	5	84.7815
2	1	6	3	4	1	5	6	96.2948
2	2	6	3	3	1	5	5	59.5343
2	1	6	3	3	1	5	4	113.806
2	1	6	1	3	1	5	5	75.0723
2	2	6	1	1	1	5	5	118.327
2	1	6	3	4	1	5	5	70.4535
2	1	6	3	4	1	5	5	82.732
2	1	6	1	1	1	5	5	108.811
2	1	5	2	3	1	5	6	72.3254
2	1	6	1	1	1	4	5	49.1601
2	1	6	3	3	1	5	5	40.8746
2	1	6	1	2	1	5	5	71.9797
3	3	6	1	1	1	5	5	80.3329
2	1	6	2	1	1	5	5	41.5693
2	1	6	3	2	1	5	5	90.3172
2	1	6	3	2	1	5	5	76.3965
2	1	6	3	3	1	4	5	41.7359
2	1	6	3	2	1	4	5	50.8455
2	2	6	3	1	1	4	5	47.5073
2	2	6	2	3	1	5	5	38.7534
1	1	6	3	2	1	5	5	54.7695
1	1	6	3	4	1	5	5	55.2876
1	1	6	1	3	1	5	5	74.4977
2	1	6	3	3	1	4	5	32.5647
2	1	6	1	3	1	4	5	45.471
2	2	6	3	4	1	4	5	41.7826
2	2	6	1	3	1	4	5	49.8939
2	2	6	3	2	1	4	5	44.5819
1	1	6	1	4	1	4	5	63.9629
1	1	5	2	3	2	5	5	47.2231
1	1	5	2	4	1	5	5	46.2775
1	1	6	1	3	2	4	4	35.2967
1	1	6	1	2	2	4	4	40.6369
2	2	6	1	4	1	4	5	38.3232
2	2	6	1	4	1	4	5	41.38
1	1	6	3	1	1	4	5	34.2349
1	1	6	1	2	1	4	5	50.5167
1	1	5	2	3	1	4	5	35.9219
1	1	6	3	3	1	4	5	46.0769
1	1	3	3	3	4	4	4	58.2233
1	1	3	3	6	4	4	4	38.9591
1	1	2	2	4	5	5	4	134.13
1	1	2	3	1	5	4	4	91.0934
1	1	3	3	2	4	4	4	30.7893
1	1	3	2	3	4	4	4	18.942
2	1	5	3	2	3	3	3	5.35601
2	1	5	3	4	3	3	3	3.36466
2	1	6	3	2	2	3	3	10.2013
2	1	6	3	2	2	3	3	0.802291
1	1	6	3	2	2	3	3	0.602383
2	2	5	3	2	3	3	3	0.590912
2	2	6	3	3	2	3	3	0.629345
2	1	5	3	6	2	3	3	0.346895
1	1	5	1	4	3	3	3	3.72705
2	1	5	1	1	3	3	3	6.40266
2	1	5	1	1	2	3	3	7.73012
2	1	5	1	1	3	3	3	5.20313
1	2	5	3	1	3	3	3	0.96804
2	2	5	1	1	2	3	2	25.4246
2	2	6	3	2	2	2	2	0.287926
2	1	6	3	3	2	2	2	0.202453
1	1	3	2	5	4	4	4	20.1268
2	1	4	3	2	4	3	3	11.7722
2	1	4	3	2	4	3	3	9.00738
2	1	5	3	2	3	3	3	1.65656
2	1	5	1	1	3	3	3	2.63284
1	1	5	3	2	3	3	3	0.706251
2	2	5	1	2	2	2	2	0.333949
1	1	5	3	3	2	2	2	0.243131
2	1	6	3	1	2	2	2	0.091111
1	1	3	2	3	4	3	4	10.2713
1	1	3	2	2	4	4	3	105.921
2	1	4	3	3	3	3	3	4.92054
2	1	4	1	2	4	3	3	7.39729
1	1	4	3	1	4	3	3	7.92354
1	1	4	3	2	3	3	3	0.881737
1	1	5	3	1	3	2	2	0.36651
1	1	6	6	2	1	2	2	0
2	1	5	3	3	3	2	2	0.649952
1	1	2	3	5	6	5	3	194.571
1	1	3	1	1	4	3	3	20.9598
1	1	4	3	3	4	3	3	11.8047
1	1	3	3	1	4	3	3	9.99269
1	1	4	3	1	4	3	3	4.52442
1	1	4	2	4	3	3	3	1.18386
1	1	6	3	1	2	2	2	0.139641
1	1	6	3	2	2	2	2	4.76647
2	1	6	3	3	2	2	2	0.120719
1	1	2	2	3	5	4	3	165.669
2	1	3	1	3	4	3	3	70.459
1	1	3	2	4	4	3	3	15.7784
2	1	4	3	4	4	3	3	2.6518
2	1	5	3	1	3	2	2	0.357006
1	1	5	3	1	3	2	2	0.217576
1	1	6	3	3	2	2	2	5.13448
1	1	5	3	2	2	2	2	0.069419
1	1	6	3	2	2	2	2	4.218
1	1	2	2	4	5	4	4	79.3083
1	1	1	3	2	5	5	3	195.11
2	2	4	3	4	3	3	3	5.33489
2	1	4	3	5	3	3	3	0.707334
2	1	4	3	1	3	3	3	4.25513
2	1	5	1	2	3	2	2	0.335986
2	1	5	1	1	2	2	2	0.176836
1	1	5	3	2	3	2	2	0.300224
1	1	6	3	1	2	2	2	0.047745
1	1	1	6	5	6	5	1	462.128
1	2	2	2	5	4	4	3	118.389
2	2	3	3	2	4	3	3	14.3421
1	1	5	6	1	2	2	2	0
2	1	5	3	1	2	2	2	0.16946
1	1	5	6	1	2	2	2	0
2	1	5	3	1	2	2	2	0.060784
2	1	6	1	1	2	2	2	0.090193
1	1	3	3	2	4	4	4	19.5466
1	2	5	3	4	3	3	3	3.72594
2	2	5	1	1	2	2	2	0.18035
2	2	5	1	1	2	2	2	0.100473
2	1	6	6	1	2	2	2	0
2	1	5	6	1	2	2	2	0
2	2	4	3	2	3	3	3	7.47774
2	2	5	1	1	2	2	2	0.234171
2	2	5	1	1	2	2	2	0.069384
2	1	6	1	1	2	2	2	0.039501
2	1	6	6	1	2	2	2	0
2	1	6	3	1	2	2	2	0.046329
2	1	6	1	1	1	3	3	0.539421
2	1	6	1	2	2	3	3	0.591375
2	1	4	3	3	3	3	3	9.92152
1	1	5	1	3	2	4	4	32.5004
1	1	5	1	1	2	4	4	26.2133
2	1	6	3	3	2	2	2	0.56306
2	1	6	1	2	2	2	2	0.501723
2	2	4	1	2	3	3	3	5.63971
1	1	5	1	2	2	4	4	27.9088
1	1	5	3	2	2	4	4	20.8333
2	2	6	1	1	1	2	2	0.15841
2	2	5	3	2	3	2	2	0.606822
2	1	5	3	3	3	3	3	1.74586
1	1	5	3	2	2	4	4	21.4862
2	2	5	3	1	2	2	2	0.292644
1	1	5	1	1	2	2	2	0.283565
1	1	5	1	3	2	3	4	15.0908
1	1	6	3	1	2	2	2	0.19405
1	1	6	3	2	2	3	3	8.4248
1	1	6	3	4	2	4	4	26.3065
1	1	6	3	5	1	4	4	35.07
1	1	6	3	3	1	4	4	27.172
1	1	6	3	4	1	4	5	23.5504
1	1	6	3	3	1	4	5	40.9116
1	1	6	3	3	2	4	4	48.1197
1	1	6	3	2	1	4	5	39.1975
1	1	6	2	3	1	4	5	25.586
1	1	6	3	2	1	4	4	16.8726
1	1	6	1	3	1	4	4	18.5124
1	1	6	3	3	1	4	4	23.0163
1	1	6	3	2	1	4	4	27.3121
1	1	6	3	4	1	4	5	32.7037
1	2	5	3	3	2	4	5	39.7845
1	1	6	3	3	1	4	4	13.255
1	1	6	3	4	2	4	4	26.195
1	1	6	1	5	1	4	4	26.366
1	1	6	1	5	1	4	4	27.0434
1	1	6	3	4	2	3	4	8.83867
1	1	6	3	3	1	4	4	13.3178
1	1	6	5	2	2	3	2	124.132
1	1	6	1	2	2	3	4	12.1268
1	1	3	6	1	5	1	1	0
1	1	2	6	2	6	2	2	71.324
1	1	3	6	1	5	1	1	0
1	1	3	6	1	5	1	1	0
1	1	3	6	2	5	1	1	0
1	1	3	6	1	4	1	1	0
1	1	3	6	1	4	1	1	0
1	1	3	6	1	4	1	1	0
1	1	3	6	1	4	1	1	0
1	1	3	6	1	4	1	1	0
1	1	3	3	1	4	1	1	5.1e-05
1	1	3	3	1	4	1	1	9.9e-05
1	1	3	6	1	4	1	1	0
1	1	3	6	1	4	1	1	0
1	1	3	6	1	5	1	1	0
1	1	2	6	5	5	1	1	0
1	1	1	6	5	6	1	1	0
1	1	2	6	1	5	1	1	0
1	1	3	6	1	4	1	1	0
1	1	3	6	1	4	1	1	0
1	1	2	6	3	5	1	1	0
1	1	1	6	3	6	2	1	34.048
1	1	4	6	5	4	1	1	0
1	1	3	6	4	4	1	1	0
1	1	2	6	2	5	1	1	0
1	1	3	6	2	5	1	1	0
1	1	2	6	2	5	1	1	0
1	1	1	4	4	6	2	2	2.99998
1	1	1	6	4	6	1	1	0
1	1	2	3	5	5	1	1	0.013377
1	1	2	3	2	5	1	1	0.024661
1	1	2	3	1	5	1	1	0.148979
1	1	2	3	4	5	2	2	0.406769
1	1	1	4	4	6	4	2	308.32
1	1	1	6	2	6	3	1	209.576
1	1	1	3	2	6	3	2	69.6076
1	1	1	4	5	6	4	2	233.32
1	1	1	6	4	6	3	1	324.492
1	1	1	3	2	6	3	2	68.7257
1	1	1	6	1	6	2	2	116.4
1	1	1	6	5	6	3	1	293.404
1	1	2	3	1	6	2	2	0.862967
1	1	2	6	2	6	2	2	78.116
1	1	1	6	4	6	3	1	149.936
1	1	2	3	1	5	2	2	15.3867
1	1	1	6	3	6	3	1	138.64
1	1	1	6	4	6	3	1	277.404
1	1	1	3	1	6	3	2	54.8407
1	1	1	3	1	6	3	2	56.7264
1	1	1	6	3	6	3	1	234.728
1	1	3	6	1	5	2	2	0
1	1	2	6	1	5	2	2	0
1	1	2	6	1	5	2	2	22.024
1	1	1	6	4	6	2	1	125.564
1	1	1	3	3	6	3	2	128.11
1	1	2	3	1	5	2	2	12.6578
1	1	2	6	1	5	2	2	44.692
1	1	2	3	3	6	2	2	36.6896
1	1	3	6	1	5	1	1	0
1	1	2	6	1	5	2	2	0
1	1	1	3	3	6	2	2	30.4191
1	1	2	6	3	5	2	2	63.636
1	1	2	6	1	5	2	2	0
1	1	2	6	3	5	2	2	39.532
1	1	2	6	5	6	2	2	116.496
1	1	1	3	1	6	3	2	73.4091
1	1	2	6	1	5	2	2	0
1	1	2	3	1	6	2	2	21.1726
1	1	1	6	5	6	3	1	169.884
1	1	2	3	1	5	2	2	1.66205
1	1	2	6	2	5	2	2	21.968
1	1	2	3	1	6	2	2	28.2077
1	1	1	6	2	6	3	1	189.168
1	1	1	3	1	6	3	2	89.0463
1	1	2	6	6	5	2	2	63.676
1	1	1	6	5	6	2	1	104.076
1	1	1	6	5	6	3	1	254.724
1	1	2	3	1	4	1	2	0.60151
1	1	2	6	1	5	2	2	0
1	1	1	3	2	6	2	2	49.5519
1	1	1	6	3	6	3	1	175.024
1	1	1	6	1	6	2	1	127.308
1	1	1	6	5	6	3	1	262.872
1	1	2	6	2	6	2	1	100.02
1	1	2	3	5	5	3	2	53.2821
1	1	3	6	3	4	1	1	0
1	1	3	6	3	4	1	1	0
1	1	2	6	4	5	2	2	3.04399
1	1	2	3	3	5	2	2	6.777
1	1	2	3	1	5	2	2	17.3983
1	1	1	6	1	5	2	1	96.86
1	1	1	6	3	6	3	1	293.828
1	1	1	6	1	6	3	1	200.804
1	1	3	6	3	5	2	2	27.708
1	1	1	3	5	6	3	2	102.279
1	1	1	2	1	5	4	3	200.064
1	1	1	6	5	5	4	1	385.024
1	1	2	2	3	4	4	4	57.1446
1	1	2	3	1	5	3	2	106.17
1	1	1	6	2	6	4	1	405.62
1	1	1	6	5	6	5	1	471.42
1	1	3	3	2	4	4	4	33.0546
1	1	1	6	2	6	3	1	279.116
1	1	2	6	4	5	3	2	167.868
1	1	1	6	4	6	4	1	355.94
1	1	1	3	2	6	3	3	76.8292
1	1	1	6	2	6	4	1	345.584
1	1	1	6	5	6	4	1	357.784
1	1	2	3	6	4	3	3	62.7237
1	1	3	3	1	3	3	3	11.6123
1	1	4	3	2	3	3	3	3.68815
1	1	1	6	1	6	3	1	217.976
1	1	1	3	1	6	3	2	105.576
1	1	1	3	3	5	3	2	116.313
1	1	1	6	5	6	4	1	416.352
1	1	1	3	5	5	3	2	144.629
1	1	1	6	5	6	4	1	357.26
1	1	2	2	5	4	3	3	23.5727
2	2	4	3	2	3	3	3	0.889423
1	1	5	3	1	2	2	2	0.365215
1	1	6	6	1	1	2	2	0
1	1	1	3	1	6	3	2	100.05
1	1	1	6	3	6	3	1	263.956
1	1	2	3	6	5	3	2	88.0307
1	1	1	6	6	6	3	1	298.804
1	1	3	3	5	3	2	2	1.18286
1	1	4	3	3	3	2	2	0.162484
2	2	5	1	1	2	2	2	0.083031
1	1	5	6	1	1	2	2	0
1	1	5	6	1	1	2	2	0
1	1	6	6	1	1	2	2	0
1	1	1	3	3	5	3	2	78.0304
1	1	2	3	1	4	2	2	31.8291
1	1	1	6	5	6	3	1	275.392
1	1	3	6	2	3	2	2	10.408
1	1	5	6	1	2	2	2	0
2	2	5	6	1	2	2	2	0
1	2	6	1	1	1	2	2	0.018309
1	1	6	6	1	1	2	2	0
1	1	6	6	1	1	2	2	0
1	1	6	6	1	1	2	2	0
1	1	1	6	5	6	5	1	476.864
1	1	3	1	1	4	4	4	73.6971
1	1	3	3	1	4	4	4	48.0621
1	1	3	3	4	4	4	3	90.681
1	1	4	3	1	3	3	3	5.79491
1	1	1	3	4	6	5	2	321.894
1	1	3	2	2	4	4	3	186.271
1	1	3	1	1	4	4	4	29.3624
1	1	3	1	1	4	4	4	25.0411
2	1	4	1	1	3	3	3	13.1955
2	1	4	6	1	3	3	2	75.44
1	1	5	6	2	3	3	2	20.784
1	1	1	6	5	6	5	1	445.38
1	1	2	2	6	5	4	3	187.017
1	1	3	1	3	3	4	4	56.9076
1	1	4	1	2	3	3	4	18.4285
1	1	4	3	2	3	3	3	11.0218
1	1	3	2	3	4	3	4	9.5177
1	1	4	3	3	4	4	4	22.7636
1	1	4	3	1	3	3	3	1.42735
1	1	4	6	2	3	3	2	43.436
1	1	3	3	5	4	4	4	81.3976
1	1	3	2	5	4	4	4	42.442
1	1	3	2	2	4	4	4	23.0104
1	1	5	1	1	2	3	3	16.3028
2	1	5	1	1	2	3	3	9.55628
1	1	5	3	1	3	3	3	0.890689
1	1	5	1	1	2	3	3	0.588766
1	1	4	3	2	3	3	3	1.76265
1	1	3	3	2	3	3	3	1.89678
1	1	4	3	3	3	2	2	0.706944
1	1	2	3	1	4	4	4	96.3047
1	1	4	3	5	4	4	4	40.3444
1	1	5	6	1	2	3	2	55.892
1	1	5	6	1	2	2	2	0
1	1	5	6	1	2	2	2	0
1	1	5	6	1	2	2	2	0
1	1	4	4	2	3	3	3	0
1	1	4	3	2	3	3	3	7.78895
1	1	5	3	1	2	3	3	1.67971
2	2	5	1	1	2	3	3	0.373641
2	2	5	1	1	1	2	2	0.163422
2	1	4	3	5	3	3	3	2.94201
1	1	5	3	1	2	2	2	0.154957
1	1	3	3	4	4	4	4	29.6989
1	1	5	6	1	1	2	2	0
2	1	5	1	1	1	2	2	0.396241
1	1	5	6	1	2	2	2	0
1	1	5	6	1	2	2	2	20.148
2	2	6	1	1	1	2	2	0.149006
2	2	6	1	1	1	2	2	0.13317
2	2	5	1	1	1	2	2	0.111453
1	1	5	6	1	2	2	2	0
1	1	5	6	1	2	2	2	0
1	1	6	6	1	1	2	2	0
1	1	5	6	1	1	2	2	0
1	1	5	6	1	1	2	2	0
1	1	5	6	1	1	2	2	0
1	1	5	6	4	3	2	2	0
1	1	5	6	1	1	2	2	0
2	1	5	6	1	2	2	2	1.72
1	1	5	6	1	2	2	2	0
2	2	5	1	1	1	2	2	0.057501
2	1	6	6	1	1	2	2	0
1	1	6	6	1	1	2	2	0
1	1	6	3	1	1	2	2	0.017532
1	1	5	6	1	2	2	2	0
1	1	5	3	1	2	2	2	0.097984
2	1	5	6	1	1	2	2	0
1	1	5	3	1	1	2	2	0.033001
1	1	6	6	1	1	2	2	0
1	1	6	6	1	1	2	2	0
2	5	5	5	1	2	2	2	0
1	2	5	6	1	1	2	2	0
1	1	6	6	1	1	2	2	0
1	1	6	6	1	1	1	1	0
1	1	6	1	1	1	1	1	0.011278
1	1	6	6	1	1	1	1	0
1	1	6	6	1	1	1	1	0
2	1	5	3	1	2	2	2	0.049522
1	1	5	6	1	1	2	2	0
1	1	6	1	1	1	1	2	0.010141
1	1	6	6	1	1	1	1	0
1	1	6	3	1	1	1	1	0.009907
1	1	6	1	1	1	1	1	0.01023
1	1	6	6	1	1	1	1	0
1	1	6	6	1	1	1	1	0
1	1	5	3	1	1	2	2	0.023341
1	1	5	6	1	1	2	2	0
1	1	6	6	1	1	1	1	0
1	1	6	6	1	1	1	1	0
1	1	6	6	1	1	1	1	0
1	1	6	1	1	1	1	1	0.005776
1	1	6	1	1	1	1	1	0.012203
1	1	6	3	1	1	1	1	0.008419
1	1	5	6	1	1	2	2	0
1	1	5	6	1	2	1	1	0
1	1	5	6	1	1	1	1	0
1	1	5	6	1	1	1	1	0
1	1	5	3	1	1	1	1	0.007849
1	1	6	6	1	1	1	1	0
1	1	6	1	1	1	1	1	0.003657
1	1	6	6	1	1	1	1	0
1	1	6	6	1	1	1	1	0
1	1	5	6	2	2	2	2	0
1	1	6	6	1	1	1	1	0
1	1	6	6	1	1	1	1	0
1	1	6	6	1	1	1	1	0
1	1	6	3	1	1	1	1	0.109582
1	1	6	6	1	1	1	1	0
1	1	6	6	1	1	1	1	0
1	1	4	6	1	3	1	1	0
1	1	4	6	1	3	1	1	0
1	1	4	6	1	3	1	1	0
1	1	3	6	5	4	1	1	0
1	1	3	6	6	4	1	1	0
1	1	4	6	1	3	1	1	0
1	1	5	6	1	3	1	1	0
1	1	5	6	1	3	1	1	0
1	1	4	6	1	3	1	1	0
1	1	5	6	1	3	1	1	0
1	1	5	6	2	3	1	1	0
1	1	5	6	1	3	1	1	0
1	1	5	6	1	2	1	1	0
1	1	5	6	1	2	1	1	0
1	1	5	6	1	2	1	1	0
1	1	6	6	1	2	1	1	0
1	1	6	6	1	2	1	1	0
1	1	6	6	1	2	1	1	0
1	1	5	6	2	2	1	1	0
1	1	6	6	4	2	1	1	0
1	1	6	6	6	2	1	1	0
1	1	5	6	4	2	1	1	0
1	1	5	6	2	2	1	1	0
1	1	6	6	1	1	1	1	0
1	1	6	6	2	1	1	1	0
1	1	6	6	1	1	1	1	0
1	1	6	6	2	2	1	1	0
1	1	5	6	1	2	1	1	0
1	1	6	6	1	1	1	1	0
1	1	6	6	1	1	1	1	0
1	1	6	6	1	1	1	1	0
1	1	6	6	1	1	1	1	0
1	1	6	6	1	1	1	1	0
1	1	6	6	1	1	1	1	0
1	1	6	6	1	1	1	1	0
1	1	6	6	1	1	1	1	0
1	1	6	6	2	1	1	1	0
1	1	6	6	2	1	1	1	0
1	1	6	3	1	1	1	1	0
1	1	6	6	1	1	1	1	0
1	1	6	6	1	1	1	1	0
1	1	6	6	1	1	1	1	0
1	1	6	6	1	1	1	1	0
1	1	6	6	1	1	1	1	0
1	1	6	2	1	1	1	1	1.2e-05
1	1	6	3	1	1	1	1	0
1	1	6	6	1	1	1	1	0
1	1	6	6	1	1	1	1	0
1	1	6	6	1	1	1	1	0
1	1	6	6	1	1	1	1	0
1	1	6	6	1	1	1	1	0
1	1	6	6	1	1	1	1	0
1	1	6	6	1	1	1	1	0
1	1	6	6	1	1	1	1	0
1	1	6	3	1	1	1	1	0
1	1	6	3	1	1	1	1	1e-06
1	1	6	6	1	1	1	1	0
1	1	6	6	1	1	1	1	0
1	1	6	6	1	1	1	1	0
1	1	6	6	1	1	1	1	0
1	1	6	6	1	1	1	1	0
1	1	6	6	1	2	1	1	0
1	1	6	3	1	1	1	1	8.3e-05
1	1	6	3	1	1	1	1	0.000106
1	1	6	6	1	1	1	1	0
1	1	6	3	1	1	1	1	9.4e-05
1	1	6	6	1	1	1	1	0
1	1	5	6	1	2	1	1	0
1	1	5	6	1	2	1	1	0
1	1	6	6	1	1	1	1	0
1	1	6	6	1	1	1	1	0
1	1	5	6	1	2	1	1	0
1	1	6	6	1	1	1	1	0
1	1	5	6	1	1	1	1	0
1	1	3	3	2	4	1	1	0.008578
1	1	1	6	3	6	2	1	153.712
1	1	2	3	2	5	2	2	13.0938
1	1	2	6	2	5	2	2	39.26
1	1	3	6	1	4	2	2	0
1	1	2	6	1	4	2	2	27.012
1	1	2	6	1	5	2	2	58.416
1	1	3	6	1	4	2	2	8.372
1	1	3	6	3	4	2	2	0
1	1	2	3	4	5	2	2	31.6183
1	1	4	6	1	3	1	1	0
1	1	4	6	1	3	1	1	0
1	1	2	3	4	4	2	2	0.102375
1	1	2	6	3	5	2	2	18.96
1	1	4	6	1	3	1	1	0
1	1	3	6	3	4	2	2	0
1	1	3	6	1	4	2	2	0
1	1	4	6	2	3	1	1	0
1	1	4	6	1	3	1	1	0
1	1	4	6	2	3	2	2	0
1	1	5	6	1	2	1	1	0
1	1	5	6	1	2	1	1	0
1	1	5	6	1	2	1	1	0
1	1	5	6	1	2	1	1	0
1	1	5	6	1	2	1	1	0
1	1	5	6	1	2	1	1	0
1	1	5	6	1	3	1	1	0
1	1	5	6	1	3	1	1	0
1	1	5	6	1	3	1	1	0
1	1	5	6	1	2	1	1	0
1	1	6	6	1	1	1	1	0
1	1	6	6	1	1	1	1	0
1	1	6	6	1	1	1	1	0
1	1	6	6	1	1	1	1	0
1	1	6	6	1	1	1	1	0
1	1	6	6	1	1	1	1	0
1	1	6	6	1	1	1	1	0
1	1	5	6	1	2	1	1	0
1	1	5	6	1	2	1	1	0
1	2	5	1	1	2	1	1	0.00336
1	1	6	3	1	1	1	1	2.9e-05
1	1	6	3	1	1	1	1	6e-05
1	1	6	6	1	1	1	1	0
1	1	6	3	1	1	1	1	0.000152
1	1	6	3	1	1	1	1	0.000255
1	1	6	6	1	1	1	1	0
1	1	6	6	1	1	1	1	0
1	1	5	6	1	1	1	1	0
1	1	5	6	1	1	1	1	0
1	2	5	1	1	1	1	1	0.001895
1	1	6	3	1	1	1	1	1.9e-05
1	1	6	6	1	1	1	1	0
1	1	6	6	1	1	1	1	0
1	1	6	1	1	1	1	1	0.000168
1	1	6	3	1	1	1	1	0.000165
1	1	6	3	1	1	1	1	0.000307
1	1	6	6	1	1	1	1	0
1	1	6	6	1	1	1	1	0
1	1	5	6	1	1	1	1	0
1	1	5	6	1	1	1	1	0
1	1	6	6	1	1	1	1	0
1	1	6	6	1	1	1	1	0
1	1	6	6	1	1	1	1	0
1	1	6	6	1	1	1	1	0
1	1	6	3	1	1	1	1	0.000143
1	1	6	6	1	1	1	1	0
1	1	6	6	1	1	1	1	0
1	1	5	6	1	2	1	1	0
1	1	5	6	1	2	1	1	0
1	1	5	6	2	2	1	1	0
1	1	6	3	1	1	1	1	0.000114
1	1	6	6	1	1	1	1	0
1	1	6	3	1	1	1	1	0.000125
1	1	6	6	1	1	1	1	0
1	1	6	6	1	2	1	1	0
1	1	5	6	1	2	1	1	0
1	1	5	6	1	2	1	1	0
1	1	5	6	1	2	1	1	0
1	1	5	6	1	2	1	1	0
1	1	4	6	1	2	1	1	0
1	1	5	6	1	2	1	1	0
1	1	5	6	1	2	1	1	0
1	1	5	6	1	2	1	1	0
1	1	5	6	1	2	1	1	0
1	1	5	6	1	2	1	1	0
1	1	5	6	1	2	1	1	0
1	1	5	6	1	2	1	1	0
1	1	4	6	4	3	1	1	0
1	1	4	6	1	3	1	1	0
1	1	4	3	1	2	1	1	0.008496
1	1	4	6	2	3	1	1	0
1	1	4	6	1	2	1	1	0
1	1	4	6	1	2	1	1	0
1	1	4	6	1	3	1	1	0
1	1	4	6	1	2	1	1	0
1	1	4	6	1	3	1	1	0
1	1	4	6	1	3	1	1	0
1	1	4	6	2	3	1	1	0
1	1	4	6	1	3	1	1	0
1	1	4	6	1	2	1	1	0
1	1	5	6	1	2	1	1	0
1	1	5	6	1	2	1	1	0
1	1	4	6	1	2	1	1	0
1	1	4	6	1	3	1	1	0
1	1	4	6	1	3	1	1	0
1	1	3	6	1	3	1	1	0
1	1	3	6	2	3	1	1	0
1	1	3	6	2	3	1	1	0
1	1	4	6	1	3	1	1	0
1	1	4	6	2	3	1	1	0
1	1	2	3	6	5	3	2	46.7509
1	1	3	3	2	4	2	2	0.461749
1	1	4	6	1	3	2	2	0
1	2	5	6	1	2	2	2	0
3	4	5	5	1	2	1	1	0
2	2	5	1	1	1	1	1	0.011975
1	1	5	4	1	1	1	1	0
1	1	6	6	1	1	1	2	0
1	1	6	6	1	1	2	2	0
1	1	6	6	2	1	2	2	0
1	1	5	6	1	2	2	2	0
1	1	5	6	1	2	1	2	0
1	1	5	3	1	2	1	1	0.018819
1	2	4	6	3	3	2	2	0
1	2	5	6	1	2	1	1	0
2	2	6	3	1	1	1	1	0.006531
1	1	6	6	1	1	1	1	0
1	1	6	6	1	1	1	1	0
1	1	6	6	1	1	1	1	0
1	1	6	6	1	1	1	1	0
1	1	5	6	1	2	1	1	0
1	1	5	6	2	2	1	1	0
1	1	6	6	1	1	1	1	0
1	1	6	3	1	1	1	1	0.002836
1	1	6	6	1	1	1	1	0
1	1	6	6	1	1	1	1	0
1	1	6	6	1	1	1	1	0
1	2	6	1	1	1	1	1	0.003224
1	1	6	6	1	1	1	1	0
1	1	6	6	1	1	1	1	0
1	1	6	6	1	1	1	1	0
1	1	6	6	1	1	1	1	0
1	1	6	1	1	1	1	1	0.001422
1	1	6	6	1	1	1	1	0
1	2	6	3	1	1	1	1	0.002361
1	1	6	6	1	1	1	1	0
1	1	6	6	1	1	1	1	0
1	1	6	6	1	1	1	1	0
1	1	6	6	1	1	1	1	0
1	1	6	6	1	1	1	1	0
1	1	6	6	1	1	1	1	0
1	1	6	6	1	1	1	1	0
1	1	6	3	1	1	1	1	0.000491
1	1	6	6	1	1	1	1	0
1	1	6	6	1	1	1	1	0
1	1	5	6	1	1	1	1	0
1	1	5	6	1	2	1	1	0
1	1	5	6	1	2	1	1	0
1	1	5	6	1	1	1	1	0
1	1	6	6	1	1	1	1	0
1	1	5	6	1	1	1	1	0
1	1	6	6	1	2	1	1	0
1	1	6	6	1	1	1	1	0
1	1	6	6	1	1	1	1	0
1	1	5	6	1	2	1	1	0
1	1	5	6	1	2	1	1	0
1	1	5	6	1	2	1	1	0
1	1	5	6	1	1	1	1	0
1	1	5	6	1	2	1	1	0
1	1	5	6	1	2	1	1	0
1	1	5	6	1	2	1	1	0
1	1	5	6	2	1	1	1	0
1	1	5	6	1	2	1	1	0
1	1	5	6	1	2	1	1	0
1	1	5	3	1	2	1	1	0.001434
1	1	5	6	1	1	1	1	0
1	1	5	6	1	1	1	1	0
1	1	4	3	1	2	1	1	0.003918
1	1	5	3	1	2	1	1	0.002036
1	1	5	6	1	2	1	1	0
1	1	4	6	1	2	1	1	0
1	1	5	6	1	2	1	1	0
1	1	5	3	1	2	1	1	0.001302
1	1	3	6	2	3	1	1	0
1	1	4	6	2	3	1	1	0
1	1	4	6	3	2	1	1	0
1	1	5	6	1	1	2	2	0
1	1	6	6	1	1	1	1	0
1	1	6	6	1	1	1	1	0
1	1	6	6	1	1	1	1	0
1	1	6	1	1	1	1	1	0.002584
1	1	6	6	1	1	1	1	0
1	1	6	6	1	1	1	1	0
1	1	6	6	1	1	1	1	0
1	1	6	6	1	1	1	1	0
1	1	6	6	1	1	1	1	0
1	1	6	6	1	1	1	1	0
1	1	6	6	1	1	1	1	0
1	1	6	6	1	1	1	1	0
1	1	5	6	1	2	1	1	0
1	1	5	6	1	2	1	1	0
1	1	4	6	1	2	1	1	0
1	1	4	6	1	2	1	1	0
1	1	4	3	1	3	1	1	0.003386
1	1	3	6	1	3	1	1	0
1	1	3	3	1	3	1	1	0.023078
1	1	3	6	1	3	1	1	0
1	1	4	6	1	3	1	1	0
1	1	4	6	1	2	1	1	0
1	1	5	6	1	2	1	1	0
1	1	4	6	1	2	1	1	0
1	1	4	6	1	3	1	1	0
1	1	3	6	1	3	1	1	0
1	1	3	6	1	3	1	1	0
1	1	4	6	1	2	1	1	0
1	1	4	3	1	2	1	1	0.001783
1	1	3	6	1	3	1	1	0
1	1	3	6	1	3	1	1	0
1	1	4	6	1	3	1	1	0
1	1	4	6	1	2	1	1	0
1	1	4	6	1	2	1	1	0
1	1	3	6	2	3	1	1	0
1	1	4	6	1	2	1	1	0
1	1	4	6	1	2	1	1	0
1	1	4	6	1	2	1	1	0
1	1	4	6	1	2	1	1	0
1	1	4	6	1	2	1	1	0
1	1	4	6	1	2	1	1	0
1	1	4	6	1	1	1	1	0
1	1	4	6	1	2	1	1	0
1	1	4	6	1	2	1	1	0
1	1	5	3	1	1	1	1	0.000133
1	1	4	6	1	2	1	1	0
1	1	4	6	1	2	1	1	0
1	1	5	6	1	1	1	1	0
1	1	4	6	1	2	1	1	0
1	1	4	6	1	2	1	1	0
1	1	4	6	1	2	1	1	0
1	1	4	6	1	2	1	1	0
1	1	4	6	1	2	1	1	0
1	1	4	6	2	2	1	1	0
1	1	4	6	1	2	1	1	0
1	1	4	6	1	2	1	1	0
1	1	4	6	1	1	1	1	0
1	1	5	6	1	1	1	1	0
