# Supplementary material for: Primary determinants of water yield services in arid NW China: An empirical analysis of Gansu Province
Source: PLoS One. 2025 Aug 6;20(8):e0329580. doi: 10.1371/journal.pone.0329580 (PMC12327602; doi:10.1371/journal.pone.0329580)
Supplement: S2 File — (ZIP) [file pone.0329580.s002.zip › S2 File/2022 GeoDetector result data.xlsm]

## Sheet: Interaction_detector
Interaction_detector
	Precipitation	aet	Population	GDP	tem	slope	Landuse	DEM
Precipitation	0.621357
aet	0.933607	0.271419
Population	0.645751	0.347013	0.0823965
GDP	0.638625	0.317937	0.0856424	0.0156132
tem	0.779577	0.538672	0.213614	0.0937273	0.0626955
slope	0.647667	0.432716	0.305069	0.302263	0.320886	0.266951
Landuse	0.751858	0.416256	0.256939	0.247678	0.333379	0.405655	0.225416
DEM	0.762179	0.5598	0.264432	0.165461	0.18889	0.356188	0.374299	0.0982544
Reclasspre ∩ Reclassaet
	Weaken						Enhance,nonlinear-
			Interact Result: Enhance,nonlinear-
Reclasspre ∩ Reclasspop
	Weaken						Enhance,nonlinear-
			Interact Result: Enhance,bi-
Reclasspre ∩ Reclassgdp
	Weaken						Enhance,nonlinear-
			Interact Result: Enhance,nonlinear-
Reclasspre ∩ Reclasstem
	Weaken						Enhance,nonlinear-
			Interact Result: Enhance,nonlinear-
Reclasspre ∩ slope3
	Weaken						Enhance,nonlinear-
			Interact Result: Enhance,bi-
Reclasspre ∩ lulc3
	Weaken						Enhance,nonlinear-
			Interact Result: Enhance,bi-
Reclasspre ∩ dem3
	Weaken						Enhance,nonlinear-
			Interact Result: Enhance,nonlinear-
Reclassaet ∩ Reclasspop
	Weaken						Enhance,nonlinear-
			Interact Result: Enhance,bi-
Reclassaet ∩ Reclassgdp
	Weaken						Enhance,nonlinear-
			Interact Result: Enhance,nonlinear-
Reclassaet ∩ Reclasstem
	Weaken						Enhance,nonlinear-
			Interact Result: Enhance,nonlinear-
Reclassaet ∩ slope3
	Weaken						Enhance,nonlinear-
			Interact Result: Enhance,bi-
Reclassaet ∩ lulc3
	Weaken						Enhance,nonlinear-
			Interact Result: Enhance,bi-
Reclassaet ∩ dem3
	Weaken						Enhance,nonlinear-
			Interact Result: Enhance,nonlinear-
Reclasspop ∩ Reclassgdp
	Weaken						Enhance,nonlinear-
			Interact Result: Enhance,bi-
Reclasspop ∩ Reclasstem
	Weaken						Enhance,nonlinear-
			Interact Result: Enhance,nonlinear-
Reclasspop ∩ slope3
	Weaken						Enhance,nonlinear-
			Interact Result: Enhance,bi-
Reclasspop ∩ lulc3
	Weaken						Enhance,nonlinear-
			Interact Result: Enhance,bi-
Reclasspop ∩ dem3
	Weaken						Enhance,nonlinear-
			Interact Result: Enhance,nonlinear-
Reclassgdp ∩ Reclasstem
	Weaken						Enhance,nonlinear-
			Interact Result: Enhance,nonlinear-
Reclassgdp ∩ slope3
	Weaken						Enhance,nonlinear-
			Interact Result: Enhance,nonlinear-
Reclassgdp ∩ lulc3
	Weaken						Enhance,nonlinear-
			Interact Result: Enhance,nonlinear-
Reclassgdp ∩ dem3
	Weaken						Enhance,nonlinear-
			Interact Result: Enhance,nonlinear-
Reclasstem ∩ slope3
	Weaken						Enhance,nonlinear-
			Interact Result: Enhance,bi-
Reclasstem ∩ lulc3
	Weaken						Enhance,nonlinear-
			Interact Result: Enhance,nonlinear-
Reclasstem ∩ dem3
	Weaken						Enhance,nonlinear-
			Interact Result: Enhance,nonlinear-
slope3 ∩ lulc3
	Weaken						Enhance,nonlinear-
			Interact Result: Enhance,bi-
slope3 ∩ dem3
	Weaken						Enhance,nonlinear-
			Interact Result: Enhance,bi-
lulc3 ∩ dem3
	Weaken						Enhance,nonlinear-
			Interact Result: Enhance,nonlinear-

## Sheet: Ecological_detector
Sig. F test: 0.05
	Reclasspre	Reclassaet	Reclasspop	Reclassgdp	Reclasstem	slope3	lulc3	dem3
Reclasspre
Reclassaet	Y
Reclasspop	Y	Y
Reclassgdp	Y	Y	N
Reclasstem	Y	Y	N	N
slope3	Y	N	Y	Y	Y
lulc3	Y	N	Y	Y	Y	N
dem3	Y	Y	N	Y	N	Y	Y

## Sheet: Factor_detector
	Reclasspre	Reclassaet	Reclasspop	Reclassgdp	Reclasstem	slope3	lulc3	dem3
q statistic	0.621357	0.271419	0.0823965	0.0156132	0.0626955	0.266951	0.225416	0.0982544
p value	0.000	0.000	0.000	0.0289926	0.000	0.000	0.000	0.000

## Sheet: Risk_detector
Reclasspre
1	2	3	4	5	6
0.00074786	12.4984	27.3663	65.62	138.414	197.192
Sig. t test: 0.05
	1	2	3	4	5	6
1
2	Y
3	Y	Y
4	Y	Y	Y
5	Y	Y	Y	Y
6	Y	Y	Y	Y	Y
Reclassaet
1	2	3	4	5	6
9.48993	48.2091	100.897	73.9197	123.534	134.877
Sig. t test: 0.05
	1	2	3	4	5	6
1
2	Y
3	Y	Y
4	Y	Y	Y
5	Y	Y	N	Y
6	Y	Y	Y	Y	N
Reclasspop
1	2	3	6
42.7902	98.6602	19.6243	51.02
Sig. t test: 0.05
	1	2	3	6
1
2	Y
3	N	Y
6
Reclassgdp
1	2	3	4	6
57.1341	87.2639	132.179	19.6243	51.02
Sig. t test: 0.05
	1	2	3	4	6
1
2	Y
3	N	N
4	Y	Y	N
6
Reclasstem
1	2	3	4	5	6
93.4692	69.0014	128.038	67.8446	47.0386	49.7111
Sig. t test: 0.05
	1	2	3	4	5	6
1
2	N
3	N	Y
4	N	N	Y
5	Y	N	Y	Y
6	Y	N	Y	Y	N
slope3
1	2	3	4	5	6
13.5827	82.477	101.362	103.57	133.088	152.184
Sig. t test: 0.05
	1	2	3	4	5	6
1
2	Y
3	Y	N
4	Y	Y	N
5	Y	Y	Y	Y
6	Y	Y	N	N	N
lulc3
1	2	3	4	5	6
80.8651	126.737	80.7256	21.8917	274.228	16.6309
Sig. t test: 0.05
	1	2	3	4	5	6
1
2	Y
3	N	Y
4	Y	Y	Y
5	Y	Y	Y	Y
6	Y	Y	Y	N	Y
dem3
1	2	3	4	5	6
39.7568	46.9377	50.0454	70.5279	123.043	111.514
Sig. t test: 0.05
	1	2	3	4	5	6
1
2	N
3	N	N
4	Y	Y	Y
5	Y	Y	Y	Y
6	Y	Y	Y	Y	N

## Sheet: Input Data
Reclasspre	Reclassaet	Reclasspop	Reclassgdp	Reclasstem	slope3	lulc3	dem3	WY_2022
6	3	1	1	4	3	3	5	346.868
6	6	1	1	4	2	3	5	98.7874
6	5	1	1	4	1	3	5	176.007
6	3	1	1	3	2	3	5	327.292
6	3	1	1	3	5	3	5	365.341
5	2	1	1	4	2	6	5	452.88
6	3	1	1	2	3	3	6	304.029
6	3	1	1	3	2	3	5	350.739
6	6	1	1	4	1	6	5	0
6	3	1	1	3	2	3	5	315.265
5	6	1	1	4	2	3	5	79.4576
6	4	1	1	2	2	3	6	258.209
6	5	1	1	2	4	3	6	200.983
6	3	1	1	3	3	3	6	361.318
6	4	1	1	3	2	3	5	210.948
5	6	1	1	4	1	6	5	0
5	3	1	1	2	4	3	6	328.148
6	2	1	1	2	6	6	6	506.08
6	3	1	1	2	5	3	6	344.963
5	3	1	1	3	4	2	5	280.571
5	5	1	1	4	3	3	5	116.098
5	3	1	1	3	2	3	5	322.366
5	3	1	1	3	3	3	5	277.155
5	3	1	1	3	3	2	5	246.025
5	5	1	1	3	2	3	5	120.192
6	6	1	1	5	4	2	4	139.934
6	6	2	1	6	6	2	2	99.2562
6	6	1	1	6	4	3	3	147.643
6	2	1	1	3	6	6	5	635.1
6	6	1	1	4	4	2	4	154.712
6	6	1	1	4	6	2	5	210.432
5	6	1	1	4	1	3	5	73.5102
6	6	1	1	4	2	2	5	143.614
6	6	2	1	5	6	3	3	150.927
6	5	1	1	3	5	2	5	175.159
5	6	1	1	5	6	2	4	84.1781
6	5	1	1	4	5	3	5	155.363
5	5	1	1	6	6	3	3	76.079
5	5	2	1	6	5	3	1	66.3575
5	6	1	1	4	4	2	5	102.061
5	6	1	1	4	5	2	5	80.8396
5	5	1	1	5	4	2	4	100.221
5	6	1	1	4	6	2	4	72.6192
6	5	1	1	4	5	3	4	143.141
6	6	2	1	4	5	2	4	115.132
5	5	2	1	6	1	3	2	82.1564
5	3	1	1	3	2	3	5	295.847
5	5	1	1	5	5	2	4	53.6744
5	5	1	1	4	3	3	5	137.381
5	5	1	1	4	4	2	4	109.74
5	5	1	1	4	5	2	4	118.051
5	6	2	1	4	6	2	4	101.519
5	5	2	1	5	5	1	4	169.094
6	5	2	1	4	1	3	4	177.44
5	5	1	1	3	2	3	5	115.617
5	3	1	1	3	5	3	5	316.876
5	3	1	1	3	4	3	5	264.877
5	4	1	1	3	6	2	5	264.848
5	3	1	1	3	6	3	5	290.075
5	3	1	1	3	5	3	5	329
6	2	1	1	3	6	6	6	494.08
5	5	2	1	4	4	2	5	127.713
5	4	2	1	5	1	1	4	166.922
5	4	2	1	5	1	1	3	149.299
5	5	2	1	4	2	3	4	147.254
5	3	1	1	3	1	3	5	234.271
5	3	1	1	3	3	3	5	266.227
5	5	1	1	3	4	3	5	139.738
5	5	1	1	4	5	3	5	94.2598
5	5	1	1	4	4	3	5	97.1838
5	5	1	1	4	3	3	5	109.923
5	4	1	1	3	4	3	5	152.925
5	5	2	1	5	5	3	4	116.16
5	5	2	1	5	5	3	4	97.829
5	5	2	1	4	4	3	5	138.998
5	4	2	1	4	2	1	4	178.05
6	6	1	1	6	6	2	3	150.162
6	6	1	1	6	5	2	1	149.502
6	6	1	1	6	6	2	3	244.247
6	6	1	1	6	2	1	1	106.149
6	6	1	1	6	5	3	2	133.899
6	6	2	1	6	5	2	2	154.904
6	6	1	1	6	3	2	2	131.457
6	6	2	1	6	4	2	3	149.378
6	6	2	1	6	5	2	2	120.811
6	6	2	1	6	6	2	2	161.345
6	6	2	1	6	2	2	2	184.885
6	6	2	1	6	5	2	1	206.865
6	5	1	1	6	4	1	1	148.371
6	6	2	2	6	3	3	2	183.493
6	5	2	1	6	3	1	2	222.946
6	6	2	1	6	5	3	3	224.281
6	6	2	1	6	5	2	2	209.901
6	6	2	1	6	3	2	2	192.385
6	6	2	1	6	6	2	3	140.893
5	5	2	1	6	4	1	2	87.1509
6	5	2	1	5	5	3	3	207.765
6	6	1	1	5	6	2	3	155.692
6	5	2	1	6	3	1	1	229.41
6	5	2	1	5	5	3	3	155.687
6	5	2	1	5	2	3	4	250.645
6	5	2	1	5	2	1	3	226.102
6	2	2	1	6	3	5	1	438.94
6	6	2	2	6	4	3	1	169.653
6	6	2	2	6	6	2	1	144.578
6	6	1	1	6	4	3	2	292.214
6	6	2	1	5	3	2	3	119.684
6	5	2	1	6	3	1	2	143.252
6	5	2	1	6	5	3	2	150.385
6	5	2	1	6	5	1	1	158.299
6	6	2	2	6	6	3	1	162.303
6	6	2	2	6	2	1	1	180.238
6	6	2	1	6	3	3	1	199.328
6	6	1	1	6	4	2	1	197.336
6	5	2	1	5	5	3	3	147.226
6	5	2	1	5	5	1	3	172.357
6	5	2	1	6	1	3	2	150.597
6	5	2	1	5	3	3	3	230.906
6	6	2	2	5	5	2	2	175.711
6	6	2	1	6	5	2	1	169.427
6	5	2	1	6	4	1	1	250.677
6	6	1	1	6	3	1	1	223.294
6	5	2	1	4	3	3	4	202.804
6	6	2	1	5	5	2	3	108.656
6	5	2	1	5	4	3	3	182.646
6	5	2	1	6	2	3	2	180.399
6	6	2	2	6	5	3	2	157.1
6	6	2	1	6	4	3	2	181.983
6	6	2	1	6	5	2	2	167.94
6	6	1	1	6	5	2	2	171.713
6	5	2	1	4	4	2	4	147.205
6	6	2	1	5	3	2	3	109.501
6	5	2	1	6	2	1	2	184.175
6	5	2	1	6	2	1	2	164.516
6	4	2	2	6	2	3	2	313.219
6	5	2	2	6	3	3	2	196.028
6	6	2	2	5	5	2	2	144.332
6	6	2	2	5	3	2	2	165.652
5	5	2	1	4	5	3	4	162.893
5	5	2	1	5	4	3	3	146.486
6	5	2	1	5	2	1	2	181.093
6	5	2	2	5	1	1	2	183.225
6	5	2	2	6	3	1	2	192.435
6	5	2	2	6	2	1	1	183.572
6	5	2	2	6	3	3	1	172.231
6	6	2	2	5	2	3	2	179.896
6	6	2	2	6	5	3	1	165.926
5	5	1	1	3	2	3	5	125.959
5	3	1	1	3	1	3	5	231.646
5	3	1	1	4	3	3	5	239.151
5	4	1	1	3	5	3	5	142.186
5	5	1	1	3	3	2	5	113.237
5	5	1	1	4	4	2	4	65.6713
5	4	2	1	4	5	3	4	111.848
5	4	1	1	4	2	1	4	120.293
5	4	2	1	4	5	3	4	161.754
5	4	2	1	4	2	3	4	143.881
5	4	2	1	4	2	3	4	141.309
5	5	2	1	4	6	2	4	121.437
5	4	2	1	5	2	1	3	161.255
5	3	1	1	3	3	2	5	243.087
5	3	1	1	4	2	3	5	240.789
5	3	1	1	4	4	3	4	226.714
5	3	2	2	4	3	1	5	261.252
5	4	1	1	4	3	2	5	195.378
5	3	1	1	3	3	3	5	261.493
5	5	2	1	4	6	3	4	96.0769
5	4	1	1	4	5	3	4	109.91
5	5	2	1	4	4	2	4	110.429
5	4	2	1	5	4	3	4	117.549
5	5	2	1	5	4	3	3	76.9837
5	4	1	1	3	4	2	5	207.679
5	5	1	1	3	4	2	6	141.195
5	3	1	1	4	4	2	5	228.189
5	3	2	2	4	3	2	5	202.034
5	3	1	1	3	2	3	5	263.576
5	4	1	1	3	2	3	5	148.12
5	4	2	1	5	4	1	3	85.7838
5	4	2	1	5	5	3	4	101.974
5	5	2	1	4	4	2	4	89.8105
5	5	2	1	5	2	2	3	75.4338
5	5	2	2	5	3	3	2	77.9285
5	3	1	1	3	4	3	5	236.775
5	5	1	1	4	5	2	4	76.9754
5	3	2	2	4	5	3	5	231.353
5	6	1	1	3	2	6	5	0
5	3	2	1	3	4	3	5	270.953
5	4	2	1	5	3	3	3	93.4662
4	4	2	1	5	4	3	3	66.8951
4	4	2	1	5	3	1	3	104.129
4	4	2	1	5	3	1	3	82.8039
5	4	2	1	5	4	3	3	91.1535
5	6	1	1	4	1	6	4	0
5	4	1	1	4	4	2	4	83.1959
5	5	2	1	4	3	3	5	103.289
5	4	2	1	4	4	1	3	92.4151
4	4	2	1	5	1	1	3	82.5476
4	4	2	1	5	3	3	3	84.9845
4	4	2	2	5	1	1	2	49.0062
4	4	2	1	5	3	1	3	68.6189
4	5	2	1	5	3	3	3	58.8733
4	4	2	1	5	2	3	3	104.247
5	4	1	1	3	1	3	5	121.84
5	3	1	1	2	3	3	6	339.427
4	4	2	2	5	2	1	3	69.1006
4	4	2	2	5	4	1	3	55.6585
4	2	2	2	5	1	5	3	294.4
4	4	2	1	5	5	3	3	43.8727
4	4	2	1	5	1	1	2	42.1422
4	5	2	1	5	4	3	3	40.0814
4	4	2	1	5	3	3	3	75.492
4	4	2	2	5	4	3	3	51.4793
4	4	2	2	5	2	1	3	56.2902
4	3	2	2	5	1	3	3	158.436
4	4	2	1	5	4	1	3	55.4726
4	4	2	1	5	5	3	3	65.6109
4	4	2	1	5	3	3	3	39.7714
5	5	2	2	4	4	2	4	83.9722
4	4	2	2	5	2	3	3	37.3314
4	4	2	1	5	4	3	3	23.8984
4	2	2	1	6	5	3	2	319.643
4	4	2	1	5	4	3	3	49.3731
4	4	2	1	5	3	1	3	35.4173
4	4	3	4	5	3	3	3	51.7467
4	4	2	2	5	3	3	3	34.9999
4	4	2	2	5	4	3	2	18.5788
4	4	2	1	5	4	1	3	20.0476
4	4	2	2	6	3	3	2	21.0665
4	4	2	1	5	5	3	3	29.924
4	4	3	4	5	5	3	3	13.8743
4	3	6	6	6	1	5	2	51.02
3	4	2	2	6	3	3	2	4.07243
4	4	2	2	5	1	3	3	23.7661
4	4	2	1	5	3	1	3	20.1392
4	4	2	3	6	2	3	2	13.6102
4	4	3	4	6	4	3	2	12.8762
3	3	2	2	6	3	3	2	4.32105
3	4	2	2	6	3	3	2	7.98513
3	3	1	2	6	3	3	2	16.1007
3	3	2	2	5	2	3	3	7.99512
3	3	2	2	5	3	3	3	7.1934
5	5	2	1	5	3	3	2	137.81
5	5	2	2	5	4	1	2	139.046
6	5	2	2	5	3	2	3	121.685
6	5	2	2	6	2	1	2	171.165
6	5	2	2	6	3	1	1	158.859
6	6	2	1	6	3	3	1	132.455
6	5	2	1	6	1	1	2	203.706
6	6	2	1	5	3	3	3	179.474
5	6	2	2	6	1	4	2	0
5	5	2	2	5	4	1	2	116.137
5	5	2	2	6	2	1	2	137.336
5	5	2	2	6	4	1	2	151.347
5	6	2	2	6	3	2	1	77.3463
6	5	2	2	6	3	3	1	142.779
6	5	2	1	6	4	1	2	167.076
6	5	2	1	6	3	1	2	188.971
6	6	2	1	5	2	2	3	147.856
5	5	2	1	5	3	1	2	97.4896
5	5	2	1	5	3	1	2	112.313
5	5	2	1	6	2	1	2	104.547
5	5	2	2	5	4	1	2	154.786
5	5	2	2	6	3	1	1	128.358
6	5	2	2	5	3	3	2	153.591
6	5	2	1	5	3	1	2	167.521
6	5	2	1	5	3	3	3	199.073
5	5	2	2	5	4	3	3	73.7232
5	5	2	1	5	2	1	3	87.0708
5	5	2	1	5	3	1	2	109.998
5	2	2	1	5	2	5	2	390.74
5	5	2	2	5	2	3	2	114.657
5	2	2	2	6	2	5	2	412.1
5	5	2	2	5	3	1	2	158.011
6	5	2	2	5	2	3	3	163.866
6	5	2	2	5	2	1	2	192.601
6	6	2	2	6	3	3	1	118.397
5	4	2	1	5	2	1	3	84.4594
5	5	2	1	5	2	2	3	57.8871
5	5	2	1	5	2	3	3	78.5114
5	5	2	1	5	3	3	2	86.0408
5	5	2	1	5	2	1	3	118.586
5	5	2	2	5	3	3	2	110.125
5	5	2	2	5	2	3	2	164.807
5	5	2	2	6	2	1	2	139.574
5	5	2	2	6	3	1	2	153.019
4	4	2	1	5	3	3	3	75.7246
4	4	2	1	5	2	3	3	95.8728
4	4	2	1	5	2	1	3	84.2349
5	4	2	1	5	1	1	2	95.404
5	4	2	2	5	1	1	2	87.6943
5	5	2	2	5	3	1	2	114.737
5	5	2	2	5	1	3	3	131.535
5	2	2	2	6	1	5	1	371.62
4	4	2	1	5	1	3	3	65.9487
4	4	2	1	6	2	1	2	29.7621
4	4	2	1	5	3	3	2	64.5283
4	4	2	1	5	2	3	3	83.966
4	4	2	2	5	4	3	2	84.9794
5	5	2	2	6	2	1	2	96.6551
5	5	2	1	6	2	1	2	105.633
4	4	2	2	5	4	3	3	27.3411
4	4	2	1	6	2	1	2	14.4194
4	4	2	1	5	2	1	2	41.6911
3	3	2	1	6	1	3	2	8.25443
4	4	2	1	6	2	1	2	15.9495
4	4	2	1	5	4	1	2	24.9164
3	3	2	1	6	4	1	2	6.05966
4	4	2	1	6	3	1	2	13.0637
4	4	2	1	5	2	1	2	19.7364
4	4	2	1	5	2	1	3	34.2629
6	5	2	1	6	3	3	1	164.488
6	6	2	1	6	3	2	1	100.956
6	6	2	1	6	4	3	1	168.231
6	5	2	2	6	3	3	1	144.73
6	5	2	1	6	1	1	1	168.458
6	5	2	1	6	1	3	1	194.045
6	5	2	1	6	4	1	1	165.387
6	5	2	2	6	4	1	1	126.095
6	5	2	1	6	3	1	1	141.724
6	5	2	1	6	3	3	1	141.816
6	5	2	1	6	2	1	1	157.034
6	6	2	1	6	4	3	1	136.11
6	6	2	1	6	4	3	1	132.872
5	5	2	2	6	3	3	1	113.155
5	5	2	1	6	3	3	1	151.664
6	5	2	1	6	3	1	1	134.553
6	2	2	3	6	1	5	1	433.66
6	6	2	1	6	4	3	1	120.951
6	6	2	1	6	4	3	1	120.965
6	5	2	1	6	1	1	1	148.468
5	6	2	1	6	3	2	1	95.8648
5	5	2	1	6	1	1	1	107.24
5	5	2	1	6	3	3	1	103.001
5	5	2	1	6	2	1	1	124.384
6	2	2	3	6	1	5	1	423.96
5	6	2	1	6	1	2	1	80.4145
5	5	2	1	6	2	3	1	148.501
5	5	2	1	6	2	3	1	118.309
5	5	2	1	6	3	3	1	92.0127
5	5	2	1	6	2	1	1	116.365
5	5	2	2	6	1	3	1	100.645
5	6	2	2	6	3	2	1	81.7738
5	5	2	1	6	2	3	1	104.125
5	5	2	1	6	4	3	1	103.373
5	5	1	1	6	3	1	1	123.22
5	5	2	1	6	3	3	1	77.4424
5	5	2	1	6	3	1	1	96.444
5	5	2	2	6	4	3	1	90.966
5	5	2	1	6	3	1	1	116.27
5	5	2	2	6	2	1	1	107.18
5	5	2	1	6	4	3	1	113.825
5	5	1	1	6	3	2	2	87.1493
5	5	1	1	6	4	2	1	79.092
5	5	1	1	6	3	1	2	82.2807
5	5	1	1	6	2	1	2	93.8094
5	5	2	2	6	4	1	1	87.9994
5	5	2	2	6	4	3	1	77.9859
5	5	1	1	6	1	3	1	76.079
5	6	1	1	6	2	2	1	60.5299
5	5	1	1	6	3	2	1	69.2678
5	5	1	1	6	3	3	1	87.2559
5	4	1	1	3	3	3	4	119.704
5	4	1	1	3	6	3	4	127.754
5	4	1	1	2	4	2	5	167.349
5	4	1	1	2	1	3	5	136.158
4	5	1	1	4	2	3	4	68.0995
4	5	1	1	4	3	2	4	51.4012
4	4	2	1	6	2	3	3	18.6941
4	4	2	1	6	4	3	3	10.6242
3	3	2	1	6	2	3	2	29.4166
3	3	2	1	6	2	3	2	4.21361
3	4	1	1	6	2	3	2	3.62205
3	3	1	1	5	2	3	3	2.82698
3	3	2	3	6	3	3	2	4.65772
3	3	2	1	6	6	3	2	1.29535
4	4	2	1	5	4	1	3	17.4482
4	4	2	1	5	1	1	3	26.6411
3	3	2	1	6	1	1	2	24.4806
3	3	2	1	5	1	1	3	20.4728
3	3	1	2	6	1	3	3	6.88422
3	3	2	3	6	1	3	2	48.3374
3	3	2	3	6	2	1	2	1.02426
3	3	2	1	6	3	3	2	1.0709
5	5	1	1	3	5	2	4	71.5721
4	4	2	1	4	2	3	4	59.1652
4	4	1	1	4	2	3	4	45.5894
4	4	2	1	5	2	3	3	15.6778
3	4	1	1	5	1	1	3	17.8453
3	3	1	1	5	2	3	3	6.49373
3	3	1	1	6	2	1	2	2.42582
3	3	1	1	6	3	3	2	1.60915
3	3	2	1	6	1	3	2	0.570735
4	4	1	1	4	3	3	4	85.8597
5	3	1	1	3	2	2	4	201.753
4	2	2	1	4	3	5	3	267.56
4	4	2	1	4	2	1	4	49.7081
4	4	1	1	4	1	3	4	45.5934
3	4	2	1	5	2	3	3	11.1699
3	3	1	1	6	1	3	3	2.54669
3	2	1	1	6	2	6	1	39.96
3	3	2	1	5	3	3	3	10.007
6	4	1	1	2	5	3	6	298.975
5	4	1	1	4	1	1	4	113.913
4	4	1	1	4	3	3	4	61.6486
4	4	1	1	4	1	3	4	72.71
4	4	1	1	4	1	3	4	31.9964
3	4	2	1	4	4	2	3	9.42134
3	3	2	1	6	1	1	2	0.824155
3	3	1	1	6	2	3	2	25.5808
3	3	2	1	6	3	3	2	1.43906
5	3	1	1	2	3	2	5	292.725
4	3	2	1	4	3	1	4	153.821
4	4	1	1	3	4	2	4	76.8288
4	4	2	1	4	4	3	4	27.9141
3	3	2	1	5	1	3	3	4.57917
3	3	1	1	5	1	3	3	5.80566
3	3	1	1	6	3	3	2	26.3182
3	3	1	1	6	2	3	2	0.663455
3	3	1	1	6	2	3	2	23.2407
5	4	1	1	2	4	2	5	222.602
6	4	1	1	2	2	3	5	324.066
4	4	2	2	4	4	3	3	33.4082
3	4	2	1	5	5	3	3	6.67845
4	4	2	1	5	1	3	3	36.5394
3	3	2	1	5	2	3	3	3.89889
3	3	2	1	5	1	1	2	1.24026
3	3	1	1	5	2	3	3	3.39394
3	3	1	1	6	1	1	2	0.579361
6	1	1	1	1	5	6	6	601.68
5	3	1	1	3	5	2	4	235.873
4	4	2	2	4	2	3	4	54.9188
3	2	1	1	6	1	6	2	57.42
3	3	2	1	5	1	3	2	1.38103
3	2	2	1	6	1	6	2	45.72
3	3	1	1	6	1	3	2	2.52566
3	3	2	1	6	1	1	2	1.0633
4	4	1	1	4	2	3	4	59.0197
3	3	1	1	5	4	3	3	12.4055
3	3	2	2	6	1	1	2	1.7228
3	3	2	2	6	1	1	2	0.67969
3	3	2	2	6	1	6	2	6.64
3	2	2	1	6	1	6	2	18.34
4	4	2	2	4	2	3	3	25.2025
3	3	2	2	5	1	1	2	1.87103
2	2	2	2	6	1	1	2	0.274572
2	2	2	2	6	1	1	2	0.257768
2	2	2	2	6	1	6	2	0
2	2	2	2	6	1	3	2	0.419333
3	3	2	1	6	1	1	1	3.5659
3	3	2	1	6	2	1	2	4.13701
4	4	2	1	5	3	3	3	33.6932
4	4	1	1	5	3	1	2	74.8031
4	5	1	1	6	1	1	2	57.7773
3	3	2	1	6	3	3	2	4.19246
3	3	2	2	6	2	1	2	5.22215
4	4	2	2	5	2	1	3	33.6427
4	5	1	1	5	2	3	2	60.2782
4	5	1	1	5	2	3	2	54.1944
3	3	2	2	6	1	1	1	1.06098
3	3	2	2	6	2	3	3	3.91034
4	4	2	1	5	3	3	3	14.781
4	5	1	1	5	2	3	2	54.8967
3	3	2	2	6	1	3	2	2.19002
3	3	2	1	6	1	3	2	2.97187
4	4	1	1	6	3	1	2	45.2316
3	3	2	1	6	1	3	2	1.55602
4	4	1	1	6	2	3	2	25.3886
5	5	1	1	6	4	3	2	64.5077
5	5	1	1	6	5	3	1	77.2372
5	5	1	1	6	3	3	1	60.2396
5	5	1	2	6	4	3	1	73.5435
5	5	1	1	6	3	3	1	86.2569
5	5	1	1	6	3	3	2	99.3646
5	5	1	1	6	2	3	1	78.2288
5	6	1	1	6	3	2	1	55.1039
4	5	1	1	6	2	3	1	46.1644
4	5	1	1	6	3	1	1	47.9291
5	5	1	1	6	3	3	1	53.8129
5	5	1	1	6	2	1	1	75.011
5	5	1	1	6	4	3	1	74.8225
5	5	1	1	6	3	3	2	83.2653
4	4	1	1	6	3	3	1	31.7444
4	5	1	1	6	4	3	2	63.1222
5	5	1	1	6	5	3	1	53.9199
5	5	1	1	6	5	1	1	62.1846
4	4	1	1	6	4	3	2	24.8611
4	4	1	1	6	3	3	1	39.6212
4	2	1	1	6	2	5	2	206.74
4	4	1	1	6	2	1	2	31.6731
1	1	1	1	3	1	6	5	0
1	1	1	1	2	2	3	6	0.009056
1	1	1	1	3	1	6	5	0
1	1	1	1	3	1	6	5	0
1	1	1	1	3	2	6	5	0
1	1	1	1	4	1	6	4	0
1	1	1	1	4	1	6	4	0
1	1	1	1	3	1	6	4	0
1	1	1	1	3	1	6	4	0
1	1	1	1	4	1	6	4	0
1	1	1	1	4	1	3	4	1e-06
1	1	1	1	4	1	3	4	2e-06
1	1	1	1	4	1	6	4	0
1	1	1	1	3	1	6	4	0
1	1	1	1	3	1	6	5	0
1	1	1	1	3	5	6	5	0
1	1	1	1	2	5	6	6	0
1	1	1	1	2	1	6	5	0
1	1	1	1	4	1	6	4	0
1	1	1	1	3	1	6	4	0
1	1	1	1	3	3	6	5	0
1	1	1	1	2	3	6	6	0
1	1	1	1	4	5	6	4	0
1	1	1	1	3	4	6	4	0
1	1	1	1	3	2	6	5	0
1	1	1	1	3	2	6	5	0
1	1	1	1	2	2	6	5	0
1	1	1	1	1	4	4	6	0
1	1	1	1	1	4	6	6	0
1	1	1	1	2	5	3	5	0.000204
1	1	1	1	3	2	3	5	0.000183
1	1	1	1	2	1	3	5	0.000552
1	1	1	1	2	4	3	5	0.00761
2	2	1	1	1	4	4	6	106.2
2	1	1	1	1	2	6	6	88.4
2	2	1	1	1	2	3	6	3.12388
2	2	1	1	1	5	4	6	25.15
2	1	1	1	1	4	6	6	98.96
2	1	1	1	1	2	6	6	70.1
2	2	1	1	2	1	6	6	19.32
2	1	1	1	1	5	6	6	140.74
1	1	1	1	2	1	3	6	0.009988
1	1	1	1	2	2	6	6	0
2	2	1	1	2	4	6	6	14.46
2	2	1	1	2	1	3	5	0.130326
2	2	1	1	2	3	6	6	8.04001
2	1	1	1	1	4	6	6	119.7
2	2	1	1	2	1	3	6	4.18977
2	2	1	1	2	1	3	6	3.26101
2	1	1	1	1	3	6	6	81.32
1	1	1	1	3	1	6	5	0
1	1	1	1	2	1	6	5	0
1	1	1	1	2	1	6	5	0
2	2	1	1	1	4	6	6	0
2	2	1	1	1	3	3	6	15.5246
2	2	1	1	2	1	3	5	0.185661
2	2	1	1	2	1	6	5	0
2	2	1	1	2	3	3	6	1.33593
1	1	1	1	3	1	6	5	0
1	1	1	1	3	1	6	5	0
1	1	1	1	1	3	3	6	0.176988
1	1	1	1	2	3	6	5	0
1	1	1	1	3	1	6	5	0
1	1	1	1	2	3	6	5	0
2	2	1	1	2	5	6	6	0.640006
2	2	1	1	1	1	3	6	3.80259
1	1	1	1	2	1	6	5	0
1	1	1	1	2	1	3	6	0.014395
2	1	1	1	1	5	6	6	13.92
1	1	1	1	3	1	3	5	0.00519
1	1	1	1	2	2	6	5	0
2	2	1	1	2	1	3	6	0.26253
2	2	1	1	1	2	6	6	40.14
2	2	1	1	1	1	3	6	4.38225
2	2	1	1	2	6	6	5	0
1	1	1	1	1	5	6	6	0
2	1	1	1	1	5	6	6	68.84
1	1	1	1	3	1	3	4	0.000951
1	1	1	1	2	1	6	5	0
2	2	1	1	1	2	3	6	0.382267
2	2	1	1	1	3	6	6	26.06
2	2	1	1	1	1	6	6	0
2	1	1	1	1	5	6	6	97.96
2	2	1	1	2	2	6	6	0
2	2	1	1	2	5	3	5	1.26116
1	1	1	1	3	3	6	4	0
1	1	1	1	3	3	6	4	0
1	1	1	1	2	4	6	5	0
1	1	1	1	2	3	3	5	0.007307
1	1	1	1	2	1	3	5	0.027758
1	1	1	1	2	1	6	5	0
2	1	1	1	1	3	6	6	91.14
2	1	1	1	1	1	6	6	24
1	1	1	1	3	3	6	5	0
2	2	1	1	2	5	3	6	4.33453
4	3	1	1	2	1	2	5	113.655
3	2	1	1	2	5	6	5	229.88
3	3	1	1	2	3	2	4	14.79
2	2	1	1	2	1	3	5	18.7564
3	1	1	1	1	2	6	6	246.78
3	1	1	1	1	5	6	6	295.44
3	3	1	1	3	2	3	4	5.48032
2	1	1	1	1	2	6	6	104.38
2	2	1	1	2	4	6	5	34.06
3	1	1	1	1	4	6	6	171.66
2	2	1	1	2	2	3	6	4.47496
3	1	1	1	1	2	6	6	160.06
3	1	1	1	1	5	6	6	192.86
3	3	1	1	2	6	3	4	9.59153
2	2	1	1	4	1	3	3	0.558349
2	3	1	1	5	2	3	3	0.408608
2	2	1	1	1	1	6	6	58.9
2	2	1	1	2	1	3	6	6.76489
2	2	1	1	2	3	2	5	4.25636
2	1	1	1	1	5	6	6	137.72
2	2	1	1	2	5	6	5	91.64
3	1	1	1	1	5	6	6	178.14
2	2	1	1	2	5	2	4	0.308418
2	2	2	2	5	2	3	3	0.094257
2	2	1	1	5	1	3	2	0.050335
2	2	1	1	6	1	6	1	0
2	2	1	1	1	1	3	6	5.04086
2	2	1	1	1	3	3	6	8.96217
2	2	1	1	2	6	3	5	6.52281
2	1	1	1	1	6	6	6	74.98
2	2	1	1	3	5	3	3	0.057608
2	2	1	1	4	3	3	3	0.013128
2	2	2	2	5	1	1	2	0.005537
1	1	2	1	6	1	6	1	0
2	2	1	1	6	1	6	1	0
2	2	1	1	6	1	6	1	0
2	2	1	1	2	3	3	5	3.31813
2	2	1	1	2	1	3	4	0.253952
2	2	1	1	1	5	3	6	10.696
1	1	1	1	4	2	6	3	0
1	1	1	1	5	1	6	2	0
1	1	2	1	6	1	6	2	0
1	1	2	2	6	1	1	1	0.000748
1	1	1	1	6	1	6	1	0
1	1	1	1	6	1	6	1	0
1	1	1	1	6	1	6	1	0
5	1	1	1	2	5	6	6	476.84
4	4	2	1	3	1	1	4	92.6969
4	4	1	1	3	1	3	4	83.0937
4	3	1	1	3	4	3	4	157.603
4	4	1	1	5	1	3	3	23.4467
4	2	2	1	1	4	3	6	296.896
4	3	2	1	3	2	2	4	164.813
4	4	2	2	3	1	1	4	34.4442
4	4	2	1	3	1	1	4	31.6332
3	4	2	1	4	1	1	3	20.1228
3	2	2	1	5	1	6	3	126.78
3	2	1	1	5	2	6	3	73.3
4	1	1	1	1	5	6	6	354.96
4	3	1	1	2	6	2	5	135.403
4	3	1	1	4	3	1	3	42.6034
3	3	1	1	4	2	1	3	12.2051
3	3	2	1	4	2	3	3	9.60996
3	4	1	1	4	3	2	4	11.3179
3	4	1	1	4	3	3	4	20.3052
3	3	1	1	5	1	3	3	3.17096
3	2	1	1	5	2	6	3	76.6
4	3	1	1	3	5	3	4	40.7162
3	4	1	1	3	5	2	4	20.821
3	4	1	1	3	2	2	4	11.2711
3	3	2	1	5	1	1	2	9.70004
3	3	2	2	5	1	1	2	5.55307
3	3	1	1	5	1	3	3	0.779785
3	2	2	1	5	1	6	2	38.92
3	3	1	1	5	2	3	3	2.56763
3	3	1	1	4	2	3	3	2.44364
3	3	1	1	5	3	3	3	1.40196
3	3	1	1	2	1	3	4	36.0043
3	3	1	1	4	5	3	4	20.8917
3	2	2	2	5	1	6	2	35.12
2	2	2	2	6	1	1	2	0.190293
2	2	1	1	6	1	6	2	0
2	2	1	1	5	1	6	2	0
3	3	1	1	4	2	4	3	0
3	3	1	1	5	2	3	3	1.19297
2	3	1	1	5	1	3	2	0.561921
2	2	2	2	6	1	1	2	0.151277
2	2	2	2	6	1	1	1	0.097916
3	3	2	1	5	5	3	3	0.95193
2	2	1	1	5	1	3	2	0.145074
3	3	1	1	3	4	3	4	3.56603
2	2	1	1	6	1	6	1	0
2	2	2	2	6	1	1	1	0.075222
2	2	2	1	5	1	6	2	0
2	2	2	2	5	1	6	2	1.46
2	2	2	2	6	1	1	1	0.022725
2	2	2	2	6	1	1	1	0.030046
2	2	2	2	6	1	1	1	0.033518
2	2	1	1	5	1	6	2	0
2	2	2	1	5	1	6	2	0
2	2	1	1	6	1	6	1	0
2	2	1	1	6	1	6	1	0
2	2	1	1	6	1	6	1	0
2	2	1	1	6	1	6	1	0
2	2	1	1	5	4	6	3	0
2	2	1	1	6	1	6	1	0
3	2	1	1	5	1	6	2	71.42
2	2	1	1	5	1	6	2	3.71998
2	2	2	2	6	1	1	1	0.220236
2	2	2	2	6	1	6	1	0
2	2	1	1	6	1	6	1	0
2	2	1	1	6	1	3	1	0.118566
3	2	1	1	5	1	6	2	20.78
2	2	1	1	5	1	3	2	0.351419
2	2	2	1	6	1	6	1	0
2	2	1	1	6	1	3	1	0.183277
2	2	1	1	6	1	6	1	0
2	2	1	1	6	1	6	1	0
2	2	3	4	5	1	5	2	0
2	2	2	2	6	1	6	1	0
2	2	1	1	6	1	6	1	0
2	2	1	1	6	1	6	1	0
2	2	1	1	6	1	1	1	0.074594
2	2	1	1	6	1	1	1	0.072568
2	2	1	1	6	1	6	1	0
2	2	1	1	5	1	3	2	0.148292
2	2	1	1	6	1	6	1	0
2	2	1	1	6	1	1	1	0.044742
2	2	1	1	6	1	6	1	0
2	2	1	1	6	1	1	1	0.066356
2	2	1	1	6	1	1	1	0.081231
2	2	1	1	6	1	6	1	0
2	2	1	1	6	1	6	1	0
2	2	1	1	6	1	3	1	0.047585
2	2	1	1	6	1	6	1	0
2	2	1	1	6	1	6	1	0
2	2	1	1	6	1	6	1	0
2	2	1	1	6	1	6	1	0
2	2	1	1	6	1	1	1	0.056296
2	2	1	1	6	1	1	1	0.092398
2	2	1	1	6	1	3	1	0.087338
2	2	1	1	6	1	6	1	0
2	2	1	1	6	1	6	2	0
2	2	1	1	6	1	6	1	0
2	2	1	1	6	1	6	1	0
2	2	1	1	6	1	3	1	0.06043
2	2	1	1	6	1	6	1	0
2	2	1	1	6	1	1	1	0.039935
2	2	1	1	6	1	6	1	0
2	2	1	1	6	1	6	1	0
2	2	1	1	5	2	6	2	0
2	2	1	1	6	1	6	1	0
2	2	1	1	6	1	6	1	0
2	2	1	1	6	1	6	1	0
2	2	1	1	6	1	3	1	3.24685
2	2	1	1	6	1	6	1	0
2	2	1	1	6	1	6	1	0
1	1	1	1	5	1	6	3	0
1	1	1	1	4	1	6	3	0
1	1	1	1	4	1	6	3	0
1	1	1	1	4	5	6	4	0
1	1	1	1	3	6	6	4	0
1	1	1	1	4	1	6	3	0
1	1	1	1	5	1	6	3	0
1	1	1	1	5	1	6	3	0
1	1	1	1	5	1	6	3	0
1	1	1	1	5	1	6	3	0
1	1	1	1	5	2	6	3	0
1	1	1	1	5	1	6	3	0
1	1	1	1	5	1	6	2	0
1	1	1	1	5	1	6	2	0
1	1	1	1	5	1	6	2	0
1	1	1	1	6	1	6	2	0
1	1	1	1	6	1	6	2	0
1	1	1	1	6	1	6	2	0
1	1	1	1	5	2	6	2	0
1	1	1	1	6	4	6	2	0
1	1	1	1	6	6	6	2	0
1	1	1	1	5	4	6	2	0
1	1	1	1	6	2	6	2	0
1	1	1	1	6	1	6	1	0
1	1	1	1	6	2	6	1	0
1	1	1	1	6	1	6	1	0
1	1	1	1	6	2	6	2	0
1	1	1	1	5	1	6	2	0
1	1	1	1	6	1	6	1	0
1	1	1	1	6	1	6	1	0
1	1	1	1	6	1	6	1	0
1	1	1	1	6	1	6	1	0
1	1	1	1	6	1	6	1	0
1	1	1	1	6	1	6	1	0
1	1	1	1	6	1	6	1	0
1	1	1	1	6	1	6	1	0
1	1	1	1	6	2	6	1	0
1	1	1	1	6	2	6	1	0
1	1	1	1	6	1	3	1	0
1	1	1	1	6	1	6	1	0
1	1	1	1	6	1	6	1	0
1	1	1	1	6	1	6	1	0
1	1	1	1	6	1	6	1	0
1	1	1	1	6	1	6	1	0
1	1	1	1	6	1	2	1	0
1	1	1	1	6	1	3	1	0
1	1	1	1	6	1	3	1	0
1	1	1	1	6	1	6	1	0
1	1	1	1	6	1	6	1	0
1	1	1	1	6	1	6	1	0
1	1	1	1	6	1	6	1	0
1	1	1	1	6	1	6	1	0
1	1	1	1	6	1	6	1	0
1	1	1	1	6	1	6	1	0
1	1	1	1	6	1	3	1	0
1	1	1	1	6	1	3	1	0
1	1	1	1	6	1	6	1	0
1	1	1	1	6	1	6	1	0
1	1	1	1	6	1	6	1	0
1	1	1	1	6	1	6	1	0
1	1	1	1	6	1	6	1	0
1	1	1	1	6	1	6	2	0
1	1	1	1	6	1	3	1	0
1	1	1	1	6	1	3	1	0
1	1	1	1	6	1	6	1	0
1	1	1	1	6	1	3	1	0
1	1	1	1	6	1	6	1	0
1	1	1	1	6	1	6	2	0
1	1	1	1	5	1	6	2	0
1	1	1	1	6	1	6	1	0
1	1	1	1	6	1	6	1	0
1	1	1	1	5	1	6	2	0
1	1	1	1	6	1	6	1	0
1	1	1	1	6	1	6	1	0
1	1	1	1	4	2	3	4	8.1e-05
1	1	1	1	1	3	6	6	0
1	1	1	1	2	2	3	5	0.00978
1	1	1	1	2	2	6	5	0
1	1	1	1	4	1	6	4	0
1	1	1	1	3	1	3	4	0.00502
1	1	1	1	2	1	6	5	0
1	1	1	1	3	1	6	4	0
1	1	1	1	4	3	6	4	0
2	2	1	1	2	4	3	5	0.112866
1	1	1	1	5	1	6	3	0
1	1	1	1	4	1	6	3	0
1	1	1	1	3	4	3	4	0.001153
1	1	1	1	3	3	6	5	0
1	1	1	1	4	1	6	3	0
1	1	1	1	4	3	6	4	0
1	1	1	1	4	1	6	4	0
1	1	1	1	5	2	6	3	0
1	1	1	1	5	1	6	3	0
1	1	1	1	4	2	6	3	0
1	1	1	1	5	1	6	2	0
1	1	1	1	5	1	6	2	0
1	1	1	1	5	1	6	2	0
1	1	1	1	5	1	6	2	0
1	1	1	1	5	1	6	2	0
1	1	1	1	5	1	6	2	0
1	1	1	1	5	1	6	3	0
1	1	1	1	5	1	6	3	0
1	1	1	1	5	1	6	3	0
1	1	1	1	5	1	6	2	0
1	1	1	1	6	1	6	1	0
1	1	1	1	6	1	6	1	0
1	1	1	1	6	1	6	1	0
1	1	1	1	6	1	6	1	0
1	1	1	1	6	1	6	1	0
1	1	1	1	6	1	6	1	0
1	1	1	1	6	1	6	1	0
1	1	1	1	5	1	6	2	0
1	1	1	1	5	1	6	2	0
1	1	1	2	6	1	1	2	8.5e-05
1	1	1	1	6	1	3	1	0
1	1	1	1	6	1	3	1	1e-06
1	1	1	1	6	1	6	1	0
1	1	1	1	6	1	3	1	3e-06
1	1	1	1	6	1	3	1	3e-06
1	1	1	1	6	1	6	1	0
1	1	1	1	6	1	6	1	0
1	1	1	1	5	1	6	1	0
1	1	1	1	5	1	6	1	0
1	1	1	2	6	1	1	1	3.9e-05
1	1	1	1	6	1	3	1	0
1	1	1	1	6	1	6	1	0
1	1	1	1	6	1	6	1	0
1	1	1	1	6	1	1	1	3e-06
1	1	1	1	6	1	3	1	3e-06
1	1	1	1	6	1	3	1	3e-06
1	1	1	1	6	1	6	1	0
1	1	1	1	6	1	6	1	0
1	1	1	1	6	1	6	1	0
1	1	1	1	5	1	6	1	0
1	1	1	1	6	1	6	1	0
1	1	1	1	6	1	6	1	0
1	1	1	1	6	1	6	1	0
1	1	1	1	6	1	6	1	0
1	1	1	1	6	1	3	1	1e-06
1	1	1	1	6	1	6	1	0
1	1	1	1	6	1	6	1	0
1	1	1	1	6	1	6	2	0
1	1	1	1	5	1	6	2	0
1	1	1	1	5	2	6	2	0
1	1	1	1	6	1	3	1	0
1	1	1	1	6	1	6	1	0
1	1	1	1	6	1	3	1	0
1	1	1	1	6	1	6	1	0
1	1	1	1	6	1	6	2	0
1	1	1	1	5	1	6	2	0
1	1	1	1	5	1	6	2	0
1	1	1	1	5	1	6	2	0
1	1	1	1	5	1	6	2	0
1	1	1	1	5	1	6	2	0
1	1	1	1	5	1	6	2	0
1	1	1	1	5	1	6	2	0
1	1	1	1	5	1	6	2	0
1	1	1	1	6	1	6	2	0
1	1	1	1	5	1	6	2	0
1	1	1	1	5	1	6	2	0
1	1	1	1	5	1	3	2	1.1e-05
1	1	1	1	5	4	6	3	0
1	1	1	1	5	1	6	3	0
1	1	1	1	5	1	3	2	0.000175
1	1	1	1	5	2	6	3	0
1	1	1	1	5	1	6	2	0
1	1	1	1	5	1	6	2	0
1	1	1	1	5	1	6	3	0
1	1	1	1	5	1	6	2	0
1	1	1	1	5	1	6	3	0
1	1	1	1	5	1	6	3	0
1	1	1	1	4	2	6	3	0
1	1	1	1	4	1	6	3	0
1	1	1	1	4	1	6	2	0
1	1	1	1	5	1	6	2	0
1	1	1	1	5	1	6	2	0
1	1	1	1	5	1	6	2	0
1	1	1	1	5	1	6	3	0
1	1	1	1	4	1	6	3	0
1	1	1	1	4	1	6	3	0
1	1	1	1	4	2	6	3	0
1	1	1	1	4	2	6	3	0
1	1	1	1	4	1	6	3	0
1	1	1	1	4	2	6	3	0
2	2	1	1	2	6	3	5	0.243169
1	1	1	1	3	2	3	4	0.010836
1	1	1	1	5	1	6	3	0
1	1	2	2	5	1	6	2	0
1	1	2	3	6	1	5	2	0
1	1	2	1	6	1	1	1	0.000279
1	1	2	1	6	1	4	1	0
1	1	1	1	6	1	6	1	0
1	1	1	1	6	1	6	1	0
1	1	1	1	6	2	6	1	0
1	1	1	1	5	1	6	2	0
1	1	1	1	5	1	6	2	0
1	1	1	1	5	1	3	2	0.000418
1	1	2	2	4	3	6	3	0
1	1	2	2	6	1	6	2	0
1	1	2	1	6	1	3	1	0.000192
1	1	1	1	6	1	6	1	0
1	1	1	1	6	1	6	1	0
1	1	1	1	6	1	6	1	0
1	1	1	1	6	1	6	1	0
1	1	1	1	6	1	6	2	0
1	1	1	1	6	2	6	2	0
1	1	1	1	6	1	6	1	0
1	1	1	1	6	1	3	1	7.1e-05
1	1	1	1	6	1	6	1	0
1	1	1	1	6	1	6	1	0
1	1	1	1	6	1	6	1	0
1	1	1	1	6	1	6	1	0
1	1	1	1	6	1	6	1	0
1	1	1	1	6	1	6	1	0
1	1	1	1	6	1	6	1	0
1	1	1	1	6	1	6	1	0
1	1	1	1	6	1	2	1	1.2e-05
1	1	1	1	6	1	6	1	0
1	1	1	1	6	1	3	1	5.6e-05
1	1	1	1	6	1	6	1	0
1	1	1	1	6	1	6	1	0
1	1	1	1	6	1	6	1	0
1	1	1	1	6	1	6	1	0
1	1	1	1	6	1	6	1	0
1	1	1	1	6	1	6	1	0
1	1	1	1	6	1	6	1	0
1	1	1	1	6	1	3	1	8e-06
1	1	1	1	6	1	6	1	0
1	1	1	1	6	1	6	1	0
1	1	1	1	5	1	6	1	0
1	1	1	1	6	1	6	2	0
1	1	1	1	6	1	6	2	0
1	1	1	1	6	1	6	1	0
1	1	1	1	6	1	6	1	0
1	1	1	1	6	1	6	1	0
1	1	1	1	6	1	6	2	0
1	1	1	1	6	1	6	1	0
1	1	1	1	6	1	6	1	0
1	1	1	1	6	1	6	2	0
1	1	1	1	5	1	6	2	0
1	1	1	1	5	1	6	2	0
1	1	1	1	6	1	6	1	0
1	1	1	1	5	1	6	2	0
1	1	1	1	5	1	6	2	0
1	1	1	1	5	1	6	2	0
1	1	1	1	6	2	6	1	0
1	1	1	1	6	1	6	2	0
1	1	1	1	5	1	6	2	0
1	1	1	1	5	1	3	2	2.9e-05
1	1	1	1	5	1	6	1	0
1	1	1	1	6	1	6	1	0
1	1	1	1	5	1	3	2	5.6e-05
1	1	1	1	5	1	3	2	2.8e-05
1	1	1	1	5	1	6	2	0
1	1	1	1	5	1	6	2	0
1	1	1	1	5	1	6	2	0
1	1	1	1	5	1	3	2	1.7e-05
1	1	1	1	4	2	6	3	0
1	1	1	1	4	2	6	3	0
1	1	1	1	5	3	6	2	0
1	1	1	1	6	1	6	1	0
1	1	1	1	6	1	6	1	0
1	1	1	1	6	1	6	1	0
1	1	1	1	6	1	6	1	0
1	1	1	1	6	1	3	1	7.1e-05
1	1	1	1	6	1	6	1	0
1	1	1	1	6	1	6	1	0
1	1	1	1	6	1	6	1	0
1	1	1	1	6	1	6	1	0
1	1	1	1	6	1	6	1	0
1	1	1	1	6	1	6	1	0
1	1	1	1	6	1	6	1	0
1	1	1	1	6	1	6	1	0
1	1	1	1	6	1	6	1	0
1	1	1	1	5	1	6	2	0
1	1	1	1	5	1	6	2	0
1	1	1	1	5	1	6	2	0
1	1	1	1	5	1	6	2	0
1	1	1	1	4	1	3	3	5e-06
1	1	1	1	4	1	6	3	0
1	1	1	1	4	1	3	3	1.8e-05
1	1	1	1	4	1	6	3	0
1	1	1	1	4	1	6	3	0
1	1	1	1	4	1	6	2	0
1	1	1	1	5	1	6	2	0
1	1	1	1	4	1	3	2	5e-06
1	1	1	1	4	1	6	3	0
1	1	1	1	4	1	6	3	0
1	1	1	1	4	1	6	3	0
1	1	1	1	4	1	6	2	0
1	1	1	1	5	1	3	2	1e-05
1	1	1	1	4	1	6	3	0
1	1	1	1	4	1	6	3	0
1	1	1	1	4	1	6	3	0
1	1	1	1	4	1	6	2	0
1	1	1	1	4	1	6	2	0
1	1	1	1	4	2	6	3	0
1	1	1	1	4	1	6	2	0
1	1	1	1	4	1	6	2	0
1	1	1	1	5	1	6	2	0
1	1	1	1	5	1	6	2	0
1	1	1	1	5	1	6	2	0
1	1	1	1	5	1	6	2	0
1	1	1	1	5	1	6	1	0
1	1	1	1	5	1	6	2	0
1	1	1	1	5	1	6	2	0
1	1	1	1	5	1	3	1	1e-06
1	1	1	1	5	1	6	1	0
1	1	1	1	6	1	6	1	0
1	1	1	1	5	1	6	2	0
1	1	1	1	5	1	3	2	1.6e-05
1	1	1	1	5	1	6	1	0
1	1	1	1	5	1	6	2	0
1	1	1	1	5	1	6	2	0
1	1	1	1	5	1	6	2	0
1	1	1	1	5	1	6	2	0
1	1	1	1	5	1	6	2	0
1	1	1	1	4	2	6	2	0
1	1	1	1	5	1	6	2	0
1	1	1	1	5	1	6	2	0
1	1	1	1	5	1	6	1	0
1	1	1	1	6	1	6	1	0
1	1	1	1	6	1	6	1	0
