# Supplementary material for: Primary determinants of water yield services in arid NW China: An empirical analysis of Gansu Province
Source: PLoS One. 2025 Aug 6;20(8):e0329580. doi: 10.1371/journal.pone.0329580 (PMC12327602; doi:10.1371/journal.pone.0329580)
Supplement: S2 File — (ZIP) [file pone.0329580.s002.zip › S2 File/GeoDetector original data.xlsx]

## Sheet: 2000
Reclass_pr	Reclass_tp	Reclass_de	aet	Reclass_gd	Reclass_	Reclass_Sl	lulc_2000	WY_2000
6	1	5	3	1	3	3	3	383.883
6	1	5	6	1	3	2	3	58.1214
6	1	5	5	1	3	1	3	180.658
6	1	5	4	1	3	2	2	330.479
6	1	5	2	1	3	2	6	479.336
6	1	6	4	1	2	3	3	309.505
6	1	5	3	1	3	2	3	386.22
6	1	5	6	1	3	1	6	0
6	1	5	3	1	3	2	3	335.962
6	1	5	6	1	3	2	3	68.2501
6	1	6	4	1	2	2	3	258.501
6	1	6	5	1	2	4	3	205.817
6	1	6	3	1	2	3	3	377.834
6	1	5	5	1	3	2	3	216.019
6	1	5	6	1	3	1	6	0
6	1	6	3	1	2	4	3	318.316
6	1	6	2	1	2	6	6	506.288
6	1	6	3	1	2	5	3	353.116
6	1	5	4	1	3	4	2	282.872
6	1	5	5	1	3	3	3	118.484
6	1	5	3	1	3	2	3	335.162
5	1	5	3	1	3	3	3	276.571
5	1	5	4	1	3	3	2	237.834
6	1	5	5	1	3	2	3	117.568
6	1	4	6	1	4	4	2	103.698
6	1	2	6	1	6	6	2	68.4234
6	1	3	6	1	6	4	3	109.666
6	1	5	2	1	3	6	6	572.892
6	1	4	6	1	4	4	2	106.605
6	1	5	6	1	3	6	2	157.464
6	1	5	6	1	3	1	3	59.4141
6	1	5	6	1	4	2	2	116.888
6	1	3	6	1	5	6	2	75.7248
6	1	5	5	1	3	5	2	136.094
5	1	4	6	1	4	6	2	60.2762
6	1	5	5	1	3	5	3	143.624
5	1	3	5	1	5	6	1	92.7333
5	1	1	5	1	6	5	3	49.1386
5	1	5	6	1	3	4	2	82.628
5	1	5	6	1	4	5	2	72.8382
5	1	4	5	1	4	4	2	64.3473
5	1	4	6	1	4	6	2	54.9328
5	1	4	5	1	4	5	3	102.364
6	1	4	6	1	4	5	2	85.1019
5	2	2	5	1	5	1	1	58.6381
6	1	5	3	1	3	2	3	301.472
5	1	4	5	1	4	5	2	45.9184
5	1	5	5	1	3	3	3	110.479
5	1	4	6	1	3	4	2	85.641
5	1	4	6	1	4	5	2	88.5647
6	1	4	5	1	4	6	3	118.014
5	2	4	5	1	4	5	1	117.474
6	2	4	5	1	4	1	3	135.584
5	1	5	5	1	3	2	3	107.097
6	1	5	3	1	3	5	3	309.28
5	1	5	3	1	3	4	3	272.81
6	1	5	4	1	3	6	2	255.324
6	1	5	3	1	3	6	3	299.214
6	1	5	3	1	3	5	3	314.18
5	1	6	2	1	2	6	6	461.796
6	2	5	6	1	3	4	2	102.611
5	2	4	5	1	4	1	1	134.324
5	2	3	5	1	4	1	3	104.695
5	2	4	5	1	4	2	3	103.295
5	1	5	4	1	3	1	3	238.016
5	1	5	3	1	3	3	3	261.968
5	1	5	5	1	3	4	3	124.904
5	1	5	5	1	3	5	3	92.4365
5	1	5	5	1	3	4	3	84.0047
5	1	5	5	1	3	3	3	92.1255
5	1	5	5	1	3	4	3	126.685
5	2	4	5	1	4	5	3	93.5009
5	2	4	5	1	4	5	3	76.2132
5	2	5	5	1	3	4	3	98.0582
5	2	4	4	1	4	2	1	137.218
6	1	3	6	1	6	6	2	100.998
6	1	1	6	1	6	5	2	110.511
6	1	3	6	1	6	6	2	176.925
6	1	1	6	1	6	2	1	74.0167
6	1	2	6	1	6	5	3	105.458
6	1	2	6	1	6	5	2	113.995
6	1	2	6	1	5	3	2	83.1848
6	1	3	6	1	6	4	2	107.209
6	2	2	6	1	6	5	2	77.3369
6	2	2	6	1	6	6	2	133.907
6	1	2	6	1	6	2	2	154.736
6	1	1	6	1	6	5	3	233.299
5	1	1	6	1	6	4	1	93.3126
6	2	2	6	1	6	3	3	117.593
6	2	2	5	1	5	3	1	158.639
6	1	3	6	1	5	5	3	170.163
6	1	2	6	1	6	5	2	164.368
6	1	2	6	1	6	3	2	148.37
5	2	3	6	1	5	6	2	65.4295
5	2	2	5	1	6	4	3	62.8216
6	2	3	6	1	5	5	3	151.977
6	2	3	6	1	5	6	2	131.997
6	1	1	6	1	6	3	1	159.127
6	2	3	5	1	5	5	3	122.97
6	2	4	5	1	4	2	3	186.887
6	2	3	5	1	5	2	1	161.406
6	2	1	3	1	6	3	5	377.44
6	2	1	6	1	6	4	1	121.87
6	2	1	6	1	6	6	2	98.2866
6	1	2	6	1	6	4	3	208.322
6	2	3	6	1	4	3	2	70.1904
5	2	2	5	1	6	3	1	76.0646
5	2	2	6	1	6	5	3	86.4615
5	2	1	5	1	6	5	1	92.7888
6	2	1	6	1	6	6	3	84.6038
6	2	1	6	1	6	2	3	94.8204
6	2	1	6	1	6	3	3	120.037
6	1	1	6	1	6	4	2	122.269
5	2	3	5	1	5	5	3	93.4209
5	2	3	5	1	5	5	3	98.128
5	2	2	6	1	5	1	3	84.3906
6	2	3	5	1	5	3	3	142.727
6	2	2	6	1	5	5	2	100.234
6	1	1	6	1	6	5	2	91.0939
6	2	1	6	1	6	4	3	146.592
6	1	1	6	1	6	3	3	123.722
6	2	4	5	1	4	3	3	145.133
5	2	3	6	1	5	5	2	64.3949
5	2	3	5	1	5	4	3	110.171
5	2	2	5	1	5	2	3	102.608
6	2	2	5	1	5	5	1	131.241
6	1	2	6	1	6	4	3	104.657
6	1	2	6	1	6	5	2	94.3334
6	1	2	6	1	6	5	3	106.977
5	2	4	5	1	4	4	2	98.1303
5	2	3	6	1	4	3	2	61.4328
5	2	2	5	1	5	2	1	105.247
5	2	2	5	1	5	2	3	79.6587
5	2	2	4	1	5	2	3	240.644
5	2	2	6	1	5	3	2	76.5239
6	2	2	6	1	5	5	2	80.4258
6	2	2	6	1	5	3	2	84.4396
5	2	4	5	1	4	5	3	102.806
5	2	3	5	1	4	4	3	75.3066
5	2	2	5	1	5	2	1	99.3895
5	2	2	5	1	5	1	3	92.9211
5	2	2	5	1	5	3	1	106.469
5	2	1	5	1	6	2	1	103.594
5	2	1	5	1	6	3	3	90.0439
6	2	2	6	1	5	2	2	69.613
5	2	1	6	1	6	5	3	82.7595
5	1	5	5	1	3	2	3	112.564
5	1	5	4	1	3	1	3	218.918
5	1	5	4	1	3	3	3	211.507
5	1	5	5	1	3	5	3	147.184
5	1	5	5	1	3	3	2	105.831
5	1	4	5	1	3	4	3	78.3715
5	1	4	5	1	3	5	3	111.096
5	1	4	5	1	4	2	1	100.614
5	2	4	4	1	4	5	3	154.473
5	2	4	4	1	4	2	1	125.16
5	2	4	5	1	4	2	1	105.837
5	2	4	4	1	4	6	1	126.677
5	2	3	4	1	4	2	1	118.635
5	1	5	4	1	3	3	2	234.756
5	1	5	3	1	3	2	3	238.305
5	1	4	3	1	3	4	3	227.959
5	1	5	3	1	3	3	1	260.515
5	1	5	4	1	3	3	2	190.705
5	1	5	4	1	3	3	3	242.312
5	2	4	5	1	3	6	3	86.0639
5	1	4	5	1	3	5	3	95.1267
5	2	4	5	1	4	4	2	77.6009
5	1	4	5	1	4	4	3	80.2718
4	2	3	5	1	5	4	3	46.0716
5	1	5	3	1	3	4	3	234.244
5	1	6	5	1	2	4	2	118.181
5	1	5	3	1	3	4	2	220.375
5	1	5	4	1	3	3	2	191.062
5	1	5	3	1	3	2	3	255.617
5	1	5	5	1	3	2	3	132.414
5	2	3	5	1	4	4	1	67.4193
5	1	4	5	1	4	5	3	76.119
5	2	4	5	1	4	4	3	76.3044
4	2	3	5	1	4	2	2	48.7944
4	2	2	5	1	5	3	3	41.4899
5	1	5	3	1	3	4	3	213.636
5	1	4	5	1	3	5	2	55.0834
5	1	5	3	1	3	5	3	202.205
5	1	5	6	1	3	2	6	0
5	2	5	3	1	3	4	3	245.373
5	2	3	5	1	4	3	3	74.4388
4	2	3	4	1	5	4	3	45.9976
4	2	3	4	1	4	3	1	69.659
4	2	3	4	1	4	3	1	42.2141
4	2	3	4	1	4	4	3	33.1142
5	1	4	3	1	3	1	3	174.06
4	1	4	4	1	4	4	3	63.3971
5	1	5	5	1	3	3	3	75.2392
4	2	3	5	1	4	4	1	63.0441
4	2	3	4	1	4	1	1	54.6748
4	2	3	4	1	4	3	3	56.6883
4	2	2	4	1	5	1	1	26.8892
4	2	3	4	1	4	3	1	32.3469
4	2	3	4	1	4	3	3	26.1006
4	2	3	4	1	4	2	3	51.6485
5	1	5	5	1	3	1	3	81.5665
5	1	6	3	1	2	3	3	303.56
4	2	3	5	1	4	2	1	43.0829
4	2	3	4	1	5	4	1	33.4185
4	2	3	2	1	4	1	5	238.704
4	2	3	4	1	5	5	3	26.9528
4	2	2	4	1	5	1	1	19.9314
4	2	3	4	1	4	4	3	16.7794
4	2	3	4	1	4	3	1	28.0686
4	2	3	4	1	5	4	3	17.5401
4	2	3	4	1	5	2	1	24.0448
4	2	3	3	1	5	1	3	116.664
4	2	3	4	1	4	4	1	21.5972
4	2	3	4	1	5	5	3	27.5252
4	2	3	4	1	4	3	3	15.2943
4	2	4	5	1	3	4	2	27.6466
3	2	3	2	1	4	2	5	142.86
3	2	3	4	1	5	4	1	7.33806
4	2	2	2	1	5	5	3	261.363
4	2	3	4	1	5	4	3	15.3094
4	2	3	4	1	5	3	4	0
4	3	3	4	2	4	3	3	20.437
3	2	3	3	1	4	3	3	8.55162
3	2	2	3	1	5	4	6	104.684
3	2	3	3	1	5	4	3	6.67814
4	2	2	4	1	5	3	3	9.41837
4	2	3	4	1	4	5	1	17.3337
3	3	3	4	2	5	5	3	3.61141
3	5	2	3	6	6	1	5	0
3	2	2	3	1	6	3	3	0.665929
3	2	3	3	1	4	1	3	4.97649
3	2	3	3	1	4	3	1	4.11738
3	2	2	3	3	6	2	3	3.2091
3	2	2	3	2	5	4	3	1.57018
3	1	2	3	1	5	3	3	0.84152
3	1	2	3	1	6	3	3	1.56252
3	1	2	3	1	6	3	3	2.89647
3	2	3	3	1	5	2	1	1.84216
3	2	3	3	1	5	3	3	2.18059
5	2	2	5	1	5	3	3	86.1609
5	2	2	5	1	5	4	1	86.2486
5	2	3	5	1	4	3	2	64.7077
5	2	2	5	1	5	2	1	93.2051
5	2	1	5	1	6	3	3	72.0411
5	2	1	5	1	6	3	3	62.23
5	2	2	5	1	5	1	1	115.485
6	2	3	6	1	5	3	3	96.4551
5	2	2	5	1	5	1	1	49.7955
5	2	2	5	1	5	4	1	69.5982
5	2	2	5	1	6	2	3	68.3105
5	2	2	5	1	6	4	1	83.7791
5	2	1	6	1	6	3	2	32.8537
5	2	1	5	1	6	3	3	73.6405
5	2	2	5	1	6	4	1	89.09
5	2	2	5	1	5	3	3	90.7592
5	2	3	6	1	4	2	2	83.0702
5	2	2	5	1	5	3	1	54.7277
4	2	2	5	1	5	3	1	57.287
5	2	2	5	1	6	2	1	50.4908
5	2	2	5	1	5	4	3	70.3555
5	2	1	5	1	6	3	1	55.3373
5	2	2	5	1	5	3	3	72.0581
5	2	2	5	1	5	3	1	82.4687
5	2	3	5	1	5	3	1	114.181
4	2	3	5	1	5	4	3	34.6987
4	2	3	5	1	5	2	1	37.2754
4	2	2	5	1	5	3	3	40.9754
4	2	2	2	1	5	2	5	288.532
5	2	2	5	1	5	2	3	49.0468
5	2	2	2	1	5	2	5	301.548
5	2	2	5	1	5	3	1	77.0204
5	2	3	5	1	4	2	3	57.8279
5	2	2	5	1	5	2	1	87.7229
5	2	1	5	1	6	3	1	51.2183
4	2	3	4	1	4	2	1	37.6105
4	2	3	4	1	4	2	2	23.0095
4	2	3	5	1	4	2	3	27.0181
4	2	2	5	1	5	3	3	26.9636
4	2	3	4	1	5	2	1	51.7914
4	2	2	5	1	5	3	1	48.6051
5	2	2	5	1	5	2	3	73.7796
5	2	2	5	1	5	2	1	54.1902
5	2	2	5	1	5	3	1	58.9365
4	2	3	4	1	4	3	3	32.2879
4	2	3	4	1	4	2	3	37.9649
4	2	3	4	1	4	2	1	28.3785
4	2	2	4	1	5	1	1	35.3319
4	2	2	4	1	5	1	1	29.457
4	2	2	4	1	5	3	3	35.3189
4	2	3	4	1	4	1	1	68.0965
4	2	1	5	1	6	1	1	28.6093
4	2	3	4	1	4	1	3	28.7115
3	2	2	4	1	5	2	1	7.24546
4	2	2	4	1	5	3	3	21.0507
4	2	3	4	1	4	2	1	23.9004
4	2	2	4	1	5	4	3	25.1051
4	2	2	4	1	5	2	1	23.0465
4	2	2	4	1	5	2	1	25.1659
3	2	3	4	1	5	4	3	6.95295
3	2	2	3	1	5	2	1	2.36931
3	2	2	4	1	5	2	1	7.8615
3	2	2	3	1	6	1	3	0.609165
3	2	2	3	1	5	2	1	2.08128
3	2	2	3	1	5	4	1	4.35948
3	2	2	3	1	5	4	3	0.836822
3	2	2	3	1	5	3	3	2.01857
3	2	2	3	1	5	2	1	2.29823
3	2	3	3	1	5	2	3	5.75242
5	2	1	5	1	6	3	3	61.1491
5	2	1	5	1	6	3	3	50.1013
5	2	1	5	1	6	4	1	77.273
5	2	1	5	1	6	3	1	59.5649
5	2	1	5	1	6	1	1	57.3822
5	2	1	5	1	6	1	1	61.0345
5	2	1	5	1	6	4	1	53.3967
5	2	1	5	1	6	4	3	34.1889
4	2	1	5	1	6	3	3	37.0747
4	2	1	5	1	6	3	3	38.3713
5	2	1	5	1	6	2	1	46.6159
5	2	1	5	1	6	4	3	38.5195
5	2	1	5	1	6	4	3	41.3765
4	2	1	5	1	6	3	3	29.6444
4	2	1	4	1	6	3	1	53.6034
4	2	1	5	1	6	3	1	34.1358
4	2	1	4	1	6	1	1	61.0763
4	2	1	5	1	6	4	3	29.3613
4	2	1	5	1	6	4	1	38.09
4	2	1	5	1	6	1	1	44.8521
4	2	1	5	1	5	3	2	27.3226
4	2	1	4	1	6	1	1	20.0856
4	2	1	4	1	6	3	1	24.4835
4	2	1	4	1	6	2	1	29.9217
4	2	1	5	1	6	1	1	33.8331
4	2	1	5	1	6	1	2	14.6641
4	2	1	4	1	6	2	3	36.6548
4	2	1	5	1	6	2	3	29.1111
4	2	1	4	1	6	3	3	15.0087
4	2	1	4	1	6	2	3	17.8103
4	2	1	4	1	6	1	3	16.5071
4	2	1	5	1	6	3	2	13.096
4	1	1	4	1	6	2	3	19.4841
4	1	1	4	1	6	4	3	17.9592
4	2	1	4	1	5	3	1	26.0655
4	2	1	4	1	6	3	3	9.43455
4	2	1	4	1	6	3	1	13.7878
4	2	1	4	1	6	4	1	15.1799
4	2	1	4	1	6	3	1	15.7
4	2	1	4	1	6	2	3	13.0906
4	1	1	4	1	6	4	1	21.049
4	1	2	4	1	5	3	2	13.9366
4	1	1	4	1	5	4	2	14.1336
4	2	2	4	1	5	3	1	9.45938
4	1	2	4	1	5	2	1	10.0098
4	2	1	4	1	6	4	3	7.93023
4	2	1	4	1	6	4	1	10.9408
4	1	1	4	1	6	1	3	8.13303
4	1	1	4	1	6	2	1	12.9388
4	1	1	4	1	5	3	2	9.05462
4	1	1	4	1	6	3	3	12.2185
4	1	4	4	1	3	3	3	45.5237
4	1	4	4	1	3	6	3	30.2892
5	1	5	4	1	2	4	2	107.945
4	1	5	4	1	2	1	3	72.2766
4	1	4	4	1	3	2	3	22.9341
4	1	4	4	1	3	3	2	14.2776
3	2	3	3	1	5	2	3	4.33008
3	2	3	3	1	5	4	3	2.48255
3	2	2	3	1	5	2	3	7.84751
3	2	2	3	1	5	2	3	0.571439
3	1	2	3	1	5	2	3	0.452157
3	2	3	3	1	5	2	3	0.49064
3	2	2	3	1	6	3	3	0.517714
3	2	2	3	1	5	6	3	0.239439
3	1	3	3	1	5	4	3	2.68972
3	2	3	4	1	4	1	1	5.82083
3	2	2	3	1	5	1	1	6.35483
3	2	3	3	1	5	1	1	4.36193
3	1	3	3	1	5	1	3	0.731152
3	2	2	2	1	5	1	1	22.0958
2	2	2	2	1	5	2	3	0.238654
2	2	2	2	1	5	3	3	0.149402
4	1	4	4	1	3	5	2	20.4278
3	2	4	4	1	4	2	3	12.0914
3	2	4	4	1	4	2	3	9.17499
3	2	3	3	1	5	2	3	1.55232
3	2	3	3	1	4	1	1	2.14102
3	1	3	3	1	5	2	3	0.512299
2	2	2	3	1	5	2	1	0.289359
2	1	2	2	1	5	3	3	0.067124
2	2	2	2	1	5	1	3	0.070581
4	1	4	4	1	3	3	2	9.54996
4	1	4	3	1	3	2	2	105.786
3	2	3	3	1	4	3	1	8.32804
3	2	4	3	1	4	2	1	6.91729
3	1	4	3	1	4	1	3	6.77479
3	1	3	3	1	4	2	3	1.0731
2	1	3	2	1	5	1	3	0.316824
2	1	1	2	1	6	2	6	0
2	1	3	2	1	4	3	3	0.486691
5	1	6	4	1	2	5	3	201.11
4	1	4	4	1	3	1	1	21.807
3	1	4	4	1	3	3	3	11.4836
3	1	4	3	1	3	1	3	14.1133
3	1	4	3	1	4	1	3	4.1246
3	1	3	3	1	4	4	2	0.90931
2	1	2	2	1	5	1	3	0.125347
2	1	2	2	1	6	2	3	5.56192
2	2	2	2	1	5	3	3	0.097397
4	1	5	3	1	2	3	2	165.048
3	1	4	3	1	3	3	1	69.1714
3	1	4	3	1	3	4	3	19.8588
3	1	4	3	1	4	4	3	2.68023
3	2	3	3	1	4	1	3	0.322967
2	1	3	2	1	5	1	3	0.182557
2	1	2	2	1	5	3	3	4.89724
2	1	2	2	1	5	2	3	0.06459
2	1	2	2	1	5	2	3	3.50117
4	1	5	4	1	2	4	2	71.6192
5	1	5	4	1	1	2	3	188.997
3	2	3	3	1	4	4	3	4.44232
3	2	3	3	1	4	5	3	1.08713
3	1	3	3	1	4	1	3	3.92303
2	2	3	3	1	5	2	1	0.325166
2	2	2	2	1	5	1	1	0.156929
2	1	3	2	1	4	2	3	0.26232
2	1	2	2	1	5	1	3	0.043522
5	2	6	1	1	1	5	6	450.276
4	2	4	3	1	2	5	2	110.863
3	2	4	4	1	3	2	3	12.01
2	1	2	2	1	5	1	6	0
2	1	2	2	1	5	1	3	0.149051
2	1	2	2	1	5	1	6	0
2	1	2	2	1	5	1	3	0.055303
2	2	2	2	1	5	1	6	0
4	2	4	4	1	3	2	3	21.6207
3	2	3	3	1	4	4	3	2.66048
2	2	2	2	1	5	1	1	0.148346
2	2	2	2	1	5	1	1	0.081073
2	2	2	2	1	5	1	6	0
2	1	2	2	1	5	1	6	0
3	2	3	3	1	4	2	3	5.07916
2	2	2	2	1	5	1	1	0.171411
2	2	2	2	1	5	1	5	0
2	2	2	2	1	5	1	6	0
2	2	2	2	1	5	1	6	0
2	2	2	2	1	5	1	3	0.03816
3	2	1	3	1	6	1	1	0.343634
3	2	2	3	1	5	2	1	0.363053
3	2	3	3	1	4	3	3	4.8227
3	1	2	4	1	5	3	1	8.90119
3	1	2	4	1	5	1	1	5.78073
2	2	2	2	1	6	3	3	0.465506
2	2	2	2	1	6	2	1	0.208049
3	2	3	3	1	4	2	1	2.33611
3	1	2	3	1	5	2	3	5.34323
3	1	2	3	1	5	2	3	3.99449
2	2	1	2	1	6	1	3	0.147084
2	2	3	2	1	5	2	3	0.36439
3	2	3	3	1	5	3	3	1.64959
3	1	2	3	1	5	2	1	4.78043
2	2	2	2	1	5	1	3	0.200414
2	1	2	2	1	5	1	1	0.185469
3	1	2	3	1	5	3	1	1.96562
2	1	2	2	1	5	1	3	0.136146
3	1	2	3	1	5	2	3	0.602658
3	1	2	4	1	5	4	3	5.21104
3	1	1	4	1	6	5	1	5.83763
3	1	1	4	1	6	3	3	4.92927
4	1	1	4	1	6	4	3	5.95286
4	1	1	4	1	6	3	3	8.97285
4	1	2	4	1	5	3	3	11.504
4	1	1	4	1	6	2	3	7.93125
4	1	1	4	1	5	3	2	4.99575
3	1	1	3	1	6	2	3	2.51313
3	1	1	3	1	6	3	1	2.42643
3	1	1	3	1	6	3	3	2.90677
3	1	1	4	1	6	2	3	3.70144
3	1	1	4	1	6	4	3	4.60006
3	1	2	4	1	5	3	3	6.27254
3	1	1	3	1	6	3	3	1.47254
3	1	2	3	1	6	4	2	0.952315
3	1	1	3	1	6	5	1	2.81686
3	1	1	3	1	6	5	1	2.48967
3	1	2	3	1	5	4	3	0.654446
3	1	1	3	1	6	3	3	1.02256
3	1	2	3	1	5	2	5	13.428
3	1	2	3	1	5	2	1	0.72778
1	1	5	1	1	3	1	6	0
1	1	6	1	1	2	2	6	0
1	1	5	1	1	3	1	6	0
1	1	5	1	1	3	1	6	0
1	1	5	1	1	3	2	6	0
1	1	4	1	1	3	1	6	0
1	1	4	1	1	3	1	6	0
1	1	4	1	1	3	1	6	0
1	1	4	1	1	3	1	6	0
1	1	4	1	1	3	1	6	0
1	1	4	1	1	3	1	3	2e-06
1	1	4	1	1	3	1	3	9e-06
1	1	4	1	1	3	1	6	0
1	1	4	1	1	3	1	6	0
1	1	5	1	1	3	1	6	0
1	1	5	1	1	2	5	6	0
1	1	6	1	1	1	5	6	0
1	1	5	1	1	2	1	6	0
1	1	4	1	1	3	1	6	0
1	1	4	1	1	3	1	6	0
1	1	5	1	1	2	3	6	0
1	1	6	1	1	1	3	6	0
1	1	4	1	1	4	5	6	0
1	1	4	1	1	3	4	6	0
1	1	5	1	1	2	2	6	0
1	1	5	1	1	2	2	6	0
1	1	5	1	1	2	2	6	0
1	1	6	1	1	1	4	4	0
1	1	6	1	1	1	4	6	0
1	1	5	1	1	2	5	3	0.001044
1	1	5	1	1	2	2	3	0.000911
1	1	5	1	1	2	1	3	0.004922
1	1	5	1	1	2	4	3	0.041147
3	1	6	2	1	1	4	4	112.68
2	1	6	2	1	1	2	6	87.08
2	1	6	2	1	1	2	3	4.88287
2	1	6	1	1	1	5	6	142.516
2	1	6	1	1	1	4	6	151.844
2	1	6	2	1	1	2	3	7.77685
2	1	6	2	1	1	1	6	17.18
2	1	6	1	1	1	5	6	152.188
1	1	6	1	1	2	1	3	0.034349
1	1	6	2	1	2	2	6	0
2	1	6	2	1	1	4	6	25.02
2	1	5	2	1	2	1	3	0.490757
2	1	6	2	1	1	3	6	36.516
2	1	6	1	1	1	4	6	141.12
2	1	6	2	1	1	1	6	50.144
2	1	6	2	1	1	1	3	11.4347
2	1	6	1	1	1	3	6	133.716
1	1	5	1	1	2	1	6	0
1	1	5	1	1	2	1	6	0
1	1	5	1	1	2	1	6	0
2	1	6	2	1	1	4	6	18.616
2	1	6	2	1	1	3	3	27.3832
2	1	5	2	1	2	1	3	0.932217
2	1	5	2	1	2	1	3	0.14756
2	1	6	2	1	2	3	3	6.40458
1	1	5	1	1	3	1	6	0
1	1	5	1	1	2	1	6	0
2	1	6	2	1	1	3	3	1.64853
2	1	5	2	1	2	3	6	0
1	1	5	1	1	2	1	6	0
2	1	5	2	1	2	3	6	0
2	1	6	2	1	1	5	6	37.488
2	1	6	2	1	1	1	3	19.9698
1	1	5	1	1	2	1	6	0
1	1	6	2	1	1	1	3	0.820141
2	1	6	1	1	1	5	6	56.172
1	1	5	1	1	2	1	3	0.045833
1	1	5	2	1	2	2	6	0
2	1	6	2	1	2	1	3	3.73455
2	1	6	2	1	1	2	6	92.988
2	1	6	2	1	1	1	3	24.6883
2	1	5	2	1	2	6	6	6.08798
2	1	6	1	1	1	5	6	18.588
2	1	6	1	1	1	5	6	108.864
1	1	4	1	1	2	1	6	0
1	1	5	1	1	2	1	6	0
2	1	6	2	1	1	2	3	7.43629
2	1	6	1	1	1	3	6	70.948
2	1	6	2	1	1	1	6	45.08
2	1	6	1	1	1	5	6	161.348
2	1	6	2	1	2	2	6	36.956
2	1	5	2	1	2	5	3	17.0256
1	1	4	1	1	3	3	6	0
1	1	4	1	1	3	3	6	0
1	1	5	1	1	2	4	6	0
1	1	5	2	1	2	3	6	0
2	1	5	2	1	2	1	3	1.37116
2	1	5	2	1	1	1	6	16.36
2	1	6	1	1	1	3	6	167.164
2	1	6	1	1	1	1	6	101.044
2	1	5	2	1	3	3	6	0
2	1	6	2	1	1	5	3	33.7873
4	1	5	3	1	1	1	3	153.182
4	1	5	2	1	1	5	6	303.688
4	1	4	4	1	2	3	2	24.3206
3	1	5	2	1	2	1	3	56.8551
4	1	6	1	1	1	2	6	325.484
4	1	6	1	1	1	5	6	379.864
4	1	4	4	1	3	2	3	12.9726
3	1	6	1	1	1	2	6	192.208
3	1	5	2	1	2	4	6	102.892
3	1	6	1	1	1	4	6	254.84
3	1	6	3	1	1	2	3	22.3775
3	1	6	1	1	1	2	6	259.428
3	1	6	1	1	1	5	6	275.464
3	1	4	3	1	2	6	3	29.2196
3	1	3	3	1	3	1	3	3.76984
3	1	3	3	1	4	2	3	0.82634
3	1	6	2	1	1	1	6	137.68
3	1	6	2	1	1	1	3	51.5821
3	1	5	2	1	1	3	3	58.1271
4	1	6	1	1	1	5	6	303.916
3	1	5	2	1	1	5	3	84.9859
3	1	6	1	1	1	5	6	268.152
3	1	4	3	1	2	5	2	7.42521
2	2	3	2	1	4	2	3	0.328326
2	1	2	2	1	5	1	3	0.140679
2	1	1	2	1	5	1	6	0
3	1	6	2	1	1	1	3	42.4062
3	1	6	2	1	1	3	3	75.3912
3	1	5	2	1	2	6	3	41.6159
3	1	6	1	1	1	6	6	215.508
2	1	3	2	1	3	5	3	0.327587
2	1	3	2	1	4	3	3	0.049448
2	2	2	2	1	5	1	1	0.026858
2	1	1	2	1	5	1	6	0
2	1	1	2	1	5	1	6	0
2	1	1	2	1	5	1	3	0.028211
2	1	5	2	1	1	3	3	29.3842
2	1	4	2	1	2	1	3	11.4108
3	1	6	2	1	1	5	3	91.7171
2	1	3	2	1	3	2	6	0
2	1	2	2	1	5	1	6	0
2	1	2	2	1	5	1	6	0
2	2	1	2	1	5	1	3	0.008283
2	1	1	2	1	5	1	6	0
2	1	1	2	1	5	1	6	0
2	1	1	2	1	5	1	6	0
5	1	6	2	1	1	5	6	434.86
4	1	4	4	1	3	1	1	49.6047
4	1	4	4	1	3	1	3	33.0009
4	1	4	3	1	3	4	3	71.443
3	1	3	3	1	4	1	3	3.42241
5	1	6	3	1	1	4	3	264.226
4	1	4	3	1	2	2	2	143.048
4	2	4	4	1	3	1	1	15.4924
4	1	4	4	1	3	1	1	13.532
3	1	3	3	1	4	1	1	7.23127
3	2	3	3	1	4	1	6	48.272
2	1	3	3	1	5	2	6	0
4	1	6	1	1	1	5	6	366.872
4	1	5	3	1	2	6	2	135.437
4	1	3	4	1	3	3	1	31.1355
3	1	3	3	1	4	2	1	7.76713
3	1	3	3	1	4	2	3	5.19885
3	1	4	3	1	3	3	2	4.56821
3	1	4	4	1	3	3	3	12.9706
3	1	3	3	1	4	1	3	0.641893
3	1	3	2	1	4	2	6	20.644
4	1	4	4	1	3	5	3	42.3624
4	1	4	4	1	3	5	2	20.0576
4	1	4	4	1	3	2	2	9.34782
3	1	2	3	1	5	1	6	49.3
3	2	2	3	1	5	1	1	3.85866
3	1	3	3	1	4	1	3	0.389819
2	1	2	3	1	5	1	6	0
3	1	3	3	1	4	2	3	0.642209
3	1	3	3	1	3	2	3	0.86971
2	1	3	2	1	4	3	3	0.457192
4	1	4	4	1	2	1	3	50.1385
3	1	4	4	1	3	5	3	16.1199
3	1	2	3	1	5	1	6	8.66796
2	1	2	2	1	5	1	6	0
2	1	2	2	1	5	1	6	0
2	1	2	2	1	5	1	6	0
3	1	3	3	1	4	2	4	0
3	1	3	3	1	4	2	3	1.80715
3	1	2	3	1	5	1	3	0.502663
2	2	2	2	1	5	1	1	0.138588
2	2	1	2	1	5	1	1	0.068446
3	2	3	3	1	4	5	3	0.75315
2	1	2	2	1	5	1	3	0.146832
3	1	4	3	1	3	4	3	11.2555
2	1	1	2	1	5	1	6	0
2	2	1	2	1	5	1	1	0.068166
2	1	2	2	1	5	1	6	0
2	1	2	2	1	4	1	6	0
2	2	1	2	1	5	1	1	0.049065
2	1	1	2	1	5	1	6	0
2	2	1	2	1	5	1	1	0.043102
2	1	2	2	1	5	1	6	0
2	1	2	2	1	5	1	6	0
2	1	1	2	1	5	1	6	0
2	1	1	2	1	5	1	6	0
2	1	1	2	1	5	1	6	0
2	1	1	2	1	5	1	6	0
2	1	3	2	1	5	4	6	0
2	1	1	2	1	5	1	6	0
2	1	2	3	1	5	1	3	0.475105
2	1	2	2	1	5	1	6	0
2	2	1	2	1	5	1	1	0.041556
2	2	1	2	1	6	1	6	0
2	1	1	2	1	5	1	6	0
2	1	1	2	1	5	1	3	0.01285
2	1	2	2	1	5	1	6	0
2	1	2	2	1	5	1	3	0.066333
2	1	1	2	1	5	1	6	0
2	1	1	2	1	5	1	6	0
2	1	1	2	1	5	1	6	0
2	1	1	2	1	6	1	6	0
2	3	2	2	2	5	1	5	0
2	2	1	2	1	5	1	6	0
2	1	1	2	1	5	1	6	0
2	1	1	2	1	6	1	6	0
2	1	1	2	1	5	1	6	0
2	1	1	2	1	6	1	6	0
2	1	1	2	1	6	1	6	0
2	1	2	2	1	5	1	3	0.034446
2	1	1	2	1	5	1	6	0
2	1	1	2	1	5	1	3	0.009231
2	1	1	2	1	6	1	6	0
1	1	1	2	1	5	1	3	0.006495
1	1	1	2	1	5	1	1	0.006029
2	1	1	2	1	6	1	6	0
2	1	1	2	1	6	1	6	0
2	1	1	2	1	5	1	3	0.016095
2	1	1	2	1	5	1	6	0
2	1	1	2	1	5	1	6	0
1	1	1	2	1	5	1	6	0
1	1	1	1	1	6	1	6	0
1	1	1	1	1	5	1	1	0.003242
2	1	1	2	1	5	1	1	0.007905
1	1	1	2	1	6	1	3	0.006405
2	1	1	2	1	5	1	6	0
1	1	2	2	1	5	1	6	0
1	1	1	1	1	5	1	6	0
1	1	1	2	1	5	1	6	0
1	1	1	1	1	5	1	3	0.004687
1	1	1	1	1	5	1	6	0
1	1	1	1	1	6	1	1	0.002299
1	1	1	1	1	6	1	6	0
1	1	1	1	1	6	1	6	0
2	1	2	2	1	5	2	6	0
1	1	1	1	1	5	1	6	0
1	1	1	1	1	6	1	6	0
1	1	1	1	1	6	1	6	0
1	1	1	1	1	6	1	3	0.044809
1	1	1	1	1	6	1	6	0
1	1	1	1	1	6	1	6	0
1	1	3	1	1	4	1	6	0
1	1	3	1	1	4	1	6	0
1	1	3	1	1	4	1	6	0
1	1	4	1	1	3	5	6	0
1	1	4	1	1	3	6	6	0
1	1	3	1	1	4	1	6	0
1	1	3	1	1	5	1	6	0
1	1	3	1	1	5	1	6	0
1	1	3	1	1	4	1	6	0
1	1	3	1	1	5	1	3	3.1e-05
1	1	3	1	1	5	2	6	0
1	1	3	1	1	5	1	6	0
1	1	2	1	1	5	1	6	0
1	1	2	1	1	5	1	6	0
1	1	2	1	1	5	1	6	0
1	1	2	1	1	5	1	6	0
1	1	2	1	1	5	1	6	0
1	1	2	1	1	5	1	6	0
1	1	2	1	1	5	2	6	0
1	1	2	1	1	5	4	6	0
1	1	2	1	1	5	6	6	0
1	1	2	1	1	5	4	6	0
1	1	2	1	1	5	2	6	0
1	1	1	1	1	6	1	6	0
1	1	1	1	1	6	2	6	0
1	1	1	1	1	6	1	6	0
1	1	2	1	1	5	2	6	0
1	1	2	1	1	5	1	6	0
1	1	1	1	1	6	1	6	0
1	1	1	1	1	6	1	6	0
1	1	1	1	1	6	1	6	0
1	1	1	1	1	6	1	6	0
1	1	1	1	1	6	1	6	0
1	1	1	1	1	6	1	6	0
1	1	1	1	1	6	1	6	0
1	1	1	1	1	6	1	6	0
1	1	1	1	1	6	2	6	0
1	1	1	1	1	6	2	6	0
1	1	1	1	1	6	1	3	0
1	1	1	1	1	6	1	6	0
1	1	1	1	1	6	1	6	0
1	1	1	1	1	6	1	6	0
1	1	1	1	1	6	1	6	0
1	1	1	1	1	6	1	6	0
1	1	1	1	1	6	1	2	2e-06
1	1	1	1	1	6	1	3	0
1	1	1	1	1	6	1	6	0
1	1	1	1	1	6	1	6	0
1	1	1	1	1	6	1	6	0
1	1	1	1	1	6	1	6	0
1	1	1	1	1	6	1	6	0
1	1	1	1	1	6	1	6	0
1	1	1	1	1	6	1	6	0
1	1	1	1	1	6	1	6	0
1	1	1	1	1	6	1	3	0
1	1	1	1	1	6	1	3	0
1	1	1	1	1	6	1	6	0
1	1	1	1	1	6	1	6	0
1	1	1	1	1	6	1	6	0
1	1	1	1	1	6	1	6	0
1	1	1	1	1	6	1	6	0
1	1	2	1	1	5	1	6	0
1	1	1	1	1	6	1	6	0
1	1	1	1	1	6	1	3	2.9e-05
1	1	1	1	1	5	1	6	0
1	1	1	1	1	5	1	3	2.5e-05
1	1	1	1	1	6	1	6	0
1	1	2	1	1	5	1	6	0
1	1	2	1	1	5	1	6	0
1	1	1	1	1	6	1	6	0
1	1	1	1	1	5	1	6	0
1	1	2	1	1	5	1	6	0
1	1	1	1	1	5	1	6	0
1	1	1	1	1	5	1	6	0
1	1	4	1	1	3	2	3	0.00019
2	1	6	1	1	1	3	6	49.04
2	1	5	2	1	2	2	3	0.644604
2	1	5	2	1	2	2	6	0
1	1	4	1	1	3	1	6	0
2	1	4	2	1	2	1	6	0
2	1	5	2	1	2	1	6	0
2	1	4	2	1	2	1	6	0
1	1	4	1	1	3	3	6	0
2	1	5	2	1	2	4	3	7.83588
1	1	3	1	1	4	1	6	0
1	1	3	1	1	4	1	6	0
1	1	4	1	1	2	4	3	0.008347
1	1	5	1	1	2	3	6	0
1	1	3	1	1	4	1	6	0
1	1	4	1	1	3	3	6	0
1	1	4	1	1	3	1	6	0
1	1	3	1	1	4	2	6	0
1	1	3	1	1	4	1	6	0
1	1	3	1	1	4	2	6	0
1	1	2	1	1	5	1	6	0
1	1	2	1	1	5	1	6	0
1	1	2	1	1	5	1	6	0
1	1	2	1	1	5	1	6	0
1	1	2	1	1	5	1	6	0
1	1	2	1	1	5	1	6	0
1	1	3	1	1	4	1	6	0
1	1	3	1	1	4	1	6	0
1	1	3	1	1	5	1	6	0
1	1	2	1	1	5	1	6	0
1	1	1	1	1	6	1	6	0
1	1	1	1	1	6	1	6	0
1	1	1	1	1	5	1	6	0
1	1	1	1	1	5	1	6	0
1	1	1	1	1	5	1	6	0
1	1	1	1	1	5	1	6	0
1	1	1	1	1	5	1	6	0
1	1	2	1	1	5	1	6	0
1	1	2	1	1	5	1	6	0
1	1	2	1	1	5	1	1	0.000456
1	1	1	1	1	6	1	3	4e-06
1	1	1	1	1	6	1	3	8e-06
1	1	1	1	1	6	1	6	0
1	1	1	1	1	6	1	3	2.1e-05
1	1	1	1	1	6	1	3	3.3e-05
1	1	1	1	1	6	1	6	0
1	1	1	1	1	5	1	6	0
1	1	1	1	1	5	1	6	0
1	1	1	1	1	5	1	6	0
1	1	1	1	1	5	1	1	0.000209
1	1	1	1	1	6	1	3	2e-06
1	1	1	1	1	6	1	6	0
1	1	1	1	1	6	1	6	0
1	1	1	1	1	6	1	1	2.9e-05
1	1	1	1	1	6	1	6	0
1	1	1	1	1	6	1	3	5.3e-05
1	1	1	1	1	5	1	6	0
1	1	1	1	1	5	1	6	0
1	1	1	1	1	5	1	6	0
1	1	1	1	1	5	1	6	0
1	1	1	1	1	6	1	6	0
1	1	1	1	1	6	1	6	0
1	1	1	1	1	6	1	6	0
1	1	1	1	1	6	1	6	0
1	1	1	1	1	6	1	6	0
1	1	1	1	1	5	1	6	0
1	1	1	1	1	5	1	6	0
1	1	2	1	1	5	1	6	0
1	1	2	1	1	5	1	6	0
1	1	2	1	1	5	2	6	0
1	1	1	1	1	6	1	3	3.2e-05
1	1	1	1	1	6	1	6	0
1	1	1	1	1	5	1	3	4.1e-05
1	1	1	1	1	5	1	6	0
1	1	2	1	1	5	1	6	0
1	1	2	1	1	5	1	6	0
1	1	2	1	1	5	1	6	0
1	1	2	1	1	5	1	6	0
1	1	2	1	1	4	1	6	0
1	1	2	1	1	4	1	6	0
1	1	2	1	1	5	1	6	0
1	1	2	1	1	5	1	6	0
1	1	2	1	1	5	1	6	0
1	1	2	1	1	5	1	6	0
1	1	2	1	1	5	1	6	0
1	1	2	1	1	5	1	6	0
1	1	2	1	1	5	1	6	0
1	1	3	1	1	4	4	6	0
1	1	3	1	1	4	1	6	0
1	1	2	1	1	4	1	3	0.003912
1	1	3	1	1	4	2	6	0
1	1	2	1	1	4	1	6	0
1	1	2	1	1	4	1	6	0
1	1	3	1	1	4	1	6	0
1	1	2	1	1	4	1	6	0
1	1	3	1	1	4	1	6	0
1	1	3	1	1	4	1	6	0
1	1	3	1	1	4	2	6	0
1	1	3	1	1	3	1	6	0
1	1	2	1	1	4	1	6	0
1	1	2	1	1	5	1	6	0
1	1	2	1	1	4	1	6	0
1	1	2	1	1	4	1	6	0
1	1	3	1	1	4	1	6	0
1	1	3	1	1	4	1	6	0
1	1	3	1	1	3	1	6	0
1	1	3	1	1	3	2	6	0
1	1	3	1	1	3	2	6	0
1	1	3	1	1	4	1	6	0
1	1	3	1	1	3	2	6	0
2	1	5	2	1	2	6	3	13.2686
2	1	4	2	1	3	2	3	0.105443
2	1	3	2	1	4	1	6	0
1	1	2	1	1	5	1	6	0
1	2	2	1	1	5	1	6	0
1	2	1	1	1	5	1	1	0.00331
1	1	1	1	1	5	1	6	0
1	1	1	2	1	5	1	6	0
1	1	1	2	1	5	1	6	0
2	1	1	2	1	5	2	6	0
1	1	2	1	1	5	1	6	0
1	1	2	1	1	5	1	6	0
1	1	2	1	1	5	1	3	0.004294
2	1	3	2	1	4	3	6	0
1	1	2	1	1	5	1	6	0
1	2	1	1	1	5	1	3	0.002306
1	1	1	1	1	5	1	6	0
1	1	1	1	1	5	1	6	0
1	1	1	1	1	5	1	6	0
1	1	1	1	1	6	1	6	0
1	1	2	1	1	5	1	6	0
1	1	2	1	1	5	2	6	0
1	1	1	1	1	5	1	6	0
1	1	1	1	1	5	1	3	0.000724
1	1	1	1	1	5	1	6	0
1	1	1	1	1	5	1	6	0
1	1	1	1	1	5	1	6	0
1	1	1	1	1	5	1	1	0.001102
1	1	1	1	1	5	1	6	0
1	1	1	1	1	5	1	6	0
1	1	1	1	1	5	1	6	0
1	1	1	1	1	5	1	6	0
1	1	1	1	1	6	1	2	9.8e-05
1	1	1	1	1	5	1	6	0
1	1	1	1	1	5	1	3	0.000875
1	1	1	1	1	5	1	6	0
1	1	1	1	1	5	1	6	0
1	1	1	1	1	5	1	6	0
1	1	1	1	1	5	1	6	0
1	1	1	1	1	5	1	6	0
1	1	1	1	1	5	1	6	0
1	1	1	1	1	5	1	6	0
1	1	1	1	1	5	1	3	0.000115
1	1	1	1	1	5	1	6	0
1	1	1	1	1	5	1	6	0
1	1	1	1	1	5	1	6	0
1	1	2	1	1	5	1	6	0
1	1	2	1	1	5	1	6	0
1	1	1	1	1	5	1	6	0
1	1	1	1	1	5	1	6	0
1	1	1	1	1	5	1	6	0
1	1	2	1	1	5	1	6	0
1	1	1	1	1	5	1	6	0
1	1	1	1	1	5	1	6	0
1	1	2	1	1	5	1	6	0
1	1	2	1	1	4	1	6	0
1	1	2	1	1	5	1	6	0
1	1	1	1	1	5	1	6	0
1	1	2	1	1	4	1	6	0
1	1	2	1	1	5	1	6	0
1	1	2	1	1	5	1	6	0
1	1	1	1	1	5	2	6	0
1	1	2	1	1	5	1	6	0
1	1	2	1	1	4	1	6	0
1	1	2	1	1	5	1	3	0.000676
1	1	1	1	1	5	1	6	0
1	1	1	1	1	5	1	6	0
1	1	2	1	1	4	1	3	0.001538
1	1	2	1	1	5	1	3	0.000794
1	1	2	1	1	5	1	6	0
1	1	2	1	1	4	1	6	0
1	1	2	1	1	4	1	6	0
1	1	2	1	1	5	1	3	0.000765
1	1	3	1	1	3	2	6	0
1	1	3	1	1	4	2	6	0
1	1	2	1	1	4	3	6	0
2	1	1	2	1	5	1	6	0
1	1	1	1	1	5	1	6	0
1	1	1	1	1	5	1	6	0
1	1	1	1	1	5	1	6	0
1	1	1	1	1	6	1	6	0
1	1	1	1	1	6	1	6	0
1	1	1	1	1	5	1	6	0
1	1	1	1	1	5	1	6	0
1	1	1	1	1	5	1	6	0
1	1	1	1	1	5	1	6	0
1	1	1	1	1	6	1	6	0
1	1	1	1	1	5	1	6	0
1	1	1	1	1	5	1	6	0
1	1	2	1	1	5	1	6	0
1	1	2	1	1	4	1	6	0
1	1	2	1	1	4	1	6	0
1	1	2	1	1	4	1	6	0
1	1	3	1	1	4	1	3	0.001809
1	1	3	1	1	3	1	6	0
1	1	3	1	1	3	1	3	0.009269
1	1	3	1	1	3	1	6	0
1	1	3	1	1	4	1	6	0
1	1	2	1	1	4	1	6	0
1	1	2	1	1	4	1	6	0
1	1	2	1	1	4	1	6	0
1	1	3	1	1	3	1	6	0
1	1	3	1	1	3	1	6	0
1	1	3	1	1	3	1	6	0
1	1	2	1	1	4	1	6	0
1	1	2	1	1	4	1	3	0.00157
1	1	3	1	1	3	1	6	0
1	1	3	1	1	3	1	6	0
1	1	3	1	1	4	1	6	0
1	1	2	1	1	4	1	6	0
1	1	2	1	1	4	1	6	0
1	1	3	1	1	3	2	6	0
1	1	2	1	1	4	1	6	0
1	1	2	1	1	4	1	6	0
1	1	2	1	1	4	1	6	0
1	1	2	1	1	4	1	6	0
1	1	2	1	1	4	1	6	0
1	1	2	1	1	4	1	6	0
1	1	1	1	1	4	1	6	0
1	1	2	1	1	4	1	6	0
1	1	2	1	1	4	1	6	0
1	1	1	1	1	5	1	3	0.000187
1	1	2	1	1	4	1	6	0
1	1	2	1	1	4	1	6	0
1	1	1	1	1	4	1	6	0
1	1	2	1	1	4	1	6	0
1	1	2	1	1	4	1	6	0
1	1	2	1	1	4	1	6	0
1	1	2	1	1	4	1	6	0
1	1	2	1	1	4	1	6	0
1	1	2	1	1	4	2	6	0
1	1	2	1	1	4	1	6	0
1	1	2	1	1	4	1	6	0
1	1	1	1	1	4	1	6	0
1	1	1	1	1	5	1	6	0

## Sheet: 2010
Reclass__1（人口）	Reclass__2（gdp）	Reclass1（气温）	lulc_2010	Reclass__3（坡度）	Reclass__4（dem）	pre	aet_1	WY_2010
1	1	3	3	3	5	6	3	415.926
1	1	3	3	2	5	6	6	64.8879
1	1	3	3	1	5	6	5	218.5
1	1	3	3	2	5	6	4	376.999
1	1	3	6	2	5	6	2	525.532
1	1	2	3	3	6	6	4	323.057
1	1	3	3	2	5	6	3	414.17
1	1	3	6	1	5	6	6	0
1	1	3	3	2	5	6	3	371.412
1	1	3	3	2	5	6	6	80.6859
1	1	2	3	2	6	6	4	283.778
1	1	2	3	4	6	6	5	234.371
1	1	2	3	3	6	6	3	421.084
1	1	3	3	2	5	6	5	253.79
1	1	3	6	1	5	6	6	0
1	1	2	3	4	6	6	3	358.896
1	1	2	6	6	6	6	2	554.82
1	1	2	3	5	6	6	3	399.442
1	1	3	2	4	5	6	4	329.872
1	1	3	3	3	5	6	6	157.198
1	1	3	3	2	5	6	3	392.565
1	1	3	3	3	5	6	3	326.492
1	1	3	2	3	5	6	4	285.79
1	1	3	3	2	5	6	6	166.708
1	1	4	2	4	4	6	6	140.973
1	1	6	2	6	2	6	6	95.5908
1	1	6	3	4	3	6	6	141.458
1	1	3	6	6	5	6	2	614.776
1	1	4	2	4	4	6	6	136.35
1	1	4	2	6	5	6	6	189.334
1	1	3	3	1	5	6	6	77.9573
1	1	4	2	2	5	6	6	145.074
1	1	5	2	6	3	6	6	96.9734
1	1	3	2	5	5	6	5	189.314
1	1	4	2	6	4	6	6	90.3656
1	1	3	3	5	5	6	5	176.726
1	1	5	3	6	3	5	5	87.7083
2	1	6	3	5	1	5	5	70.0274
1	1	3	2	4	5	6	6	121.34
1	1	4	2	5	5	6	6	106.421
1	1	4	2	4	4	5	6	94.4257
1	1	4	2	6	4	5	6	80.8049
1	1	4	3	5	4	6	5	133.439
1	1	4	2	5	4	6	6	110.243
2	1	6	1	1	2	5	5	84.7325
1	1	3	3	2	5	6	3	357.984
1	1	4	2	5	4	5	6	71.5512
1	1	4	3	3	5	6	5	150.001
1	1	3	2	4	4	6	6	117.256
1	1	4	2	5	4	6	6	117.537
1	1	4	3	6	4	6	5	150.081
2	1	5	1	5	4	5	5	151.316
2	1	4	3	1	4	6	5	172.615
1	1	3	3	2	5	6	6	153.888
1	1	3	3	5	5	6	3	369.715
1	1	3	3	4	5	6	3	325.295
1	1	3	2	6	5	6	4	303.473
1	1	3	3	6	5	6	3	343.619
1	1	3	3	5	5	6	3	360.102
1	1	3	6	6	6	6	2	510.828
2	1	3	2	4	5	6	6	129.851
2	1	4	1	1	4	5	4	171.741
2	1	5	3	1	3	5	5	140.622
2	1	4	3	2	4	6	5	141.145
1	1	3	3	1	5	6	4	299.634
1	1	3	3	3	5	6	3	318.662
1	1	3	3	4	5	6	5	167.614
1	1	3	3	5	5	6	5	126.157
1	1	3	3	4	5	6	6	112.921
1	1	3	3	3	5	6	5	121.807
1	1	3	3	4	5	5	5	158.546
2	1	4	3	5	4	5	5	123.499
2	1	4	3	5	4	5	5	103.731
2	1	3	3	4	5	6	5	131.986
2	1	4	1	2	4	5	4	181.983
1	1	6	2	6	3	6	6	131.528
1	1	6	2	5	1	6	6	147.024
1	1	6	2	6	3	6	6	199.45
1	1	6	1	2	1	6	6	105.791
1	1	6	3	5	2	6	6	135.33
1	1	6	2	5	2	6	6	134.783
1	1	6	2	3	2	6	6	106.677
2	1	6	2	4	3	6	6	129.701
2	1	6	2	5	2	6	6	96.5444
2	1	6	2	6	2	6	6	146.722
1	1	6	2	2	2	6	6	158.462
1	1	6	3	5	1	6	6	230.686
1	1	6	1	4	1	6	6	116.179
2	1	6	3	3	2	6	6	140.056
2	1	5	1	3	2	6	5	184.521
1	1	5	3	5	3	6	6	183.691
1	1	6	2	5	2	6	6	165.945
1	1	6	2	3	2	6	6	139.389
2	1	6	2	6	3	6	6	85.8207
2	1	6	1	4	2	5	5	93.1763
2	1	5	3	5	3	6	5	183.305
2	1	5	2	6	3	6	6	154.189
1	1	6	1	3	1	6	5	175.934
2	1	5	3	5	3	6	5	153.662
2	1	4	3	2	4	6	5	223.765
2	1	5	1	2	3	6	5	203.004
2	1	6	5	3	1	6	2	425.808
2	1	6	3	4	1	6	6	138.943
2	1	6	2	6	1	6	6	120.287
1	1	6	3	4	2	6	6	221.116
2	1	5	2	3	3	6	6	95.556
2	1	6	1	3	2	5	5	108.018
2	1	6	3	5	2	6	6	125.021
2	1	6	1	5	1	6	5	133.893
2	1	6	3	6	1	6	6	124.949
2	2	6	1	2	1	6	6	145.178
2	1	6	3	3	1	6	6	146.54
1	1	6	2	4	1	6	6	140.68
2	1	5	3	5	3	6	5	128.11
2	1	5	1	5	3	6	5	152.65
2	1	6	3	1	2	6	6	126.387
2	1	5	3	3	3	6	5	194.641
2	1	5	2	5	2	6	6	139.867
2	1	6	2	5	1	6	6	122.372
2	1	6	3	4	1	6	5	177.257
1	1	6	1	3	1	6	6	162.554
2	1	4	3	3	4	6	5	192.174
2	1	5	2	5	3	6	6	99.6581
2	1	5	3	4	3	6	5	163.241
2	1	5	3	2	2	6	5	149.023
2	2	5	3	5	2	6	6	132.228
2	1	6	3	4	2	6	6	136.126
2	1	6	2	5	2	6	6	119.485
1	1	6	2	5	2	6	6	116.528
2	1	4	2	4	4	6	6	131.001
2	1	5	2	3	3	6	6	97.3038
2	1	6	1	2	2	6	5	160.254
2	1	6	3	2	2	6	5	120.184
2	2	5	3	2	2	6	4	283.128
2	2	5	2	3	2	6	6	101.142
2	2	5	2	5	2	6	6	103.639
2	2	5	2	3	2	6	6	109.824
2	1	4	3	5	4	6	5	147.6
2	1	4	3	4	3	5	5	115.625
2	1	5	1	2	2	6	5	148.936
2	2	5	1	1	2	6	5	149.037
2	2	5	1	3	2	5	5	140.646
2	2	6	1	2	1	5	5	131.134
2	2	6	3	3	1	5	5	115.087
2	2	5	2	2	2	6	6	91.2473
2	2	6	3	5	1	6	6	110.975
1	1	3	3	2	5	6	5	162.516
1	1	3	3	1	5	6	4	282.903
1	1	3	3	3	5	6	3	293.402
1	1	3	3	5	5	6	5	197.374
1	1	3	2	3	5	6	5	143.46
1	1	3	2	4	4	5	6	81.2156
1	1	4	3	5	4	5	5	140.542
1	1	4	1	2	4	5	5	127.704
2	1	4	3	5	4	5	4	189.199
2	1	4	3	2	4	5	4	147.566
2	1	4	1	2	4	5	5	142.269
2	1	4	1	6	4	5	4	168.591
2	1	4	1	2	3	5	4	159.038
1	1	3	2	3	5	6	4	297.82
1	1	3	3	2	5	5	3	292.107
1	1	3	3	4	4	5	3	275.591
1	1	3	1	3	5	5	3	302.039
1	1	3	2	3	5	5	4	221.469
1	1	3	3	3	5	5	3	276.832
2	1	4	3	6	4	5	5	113.184
1	1	3	3	5	4	5	5	124.878
2	1	4	2	4	4	5	5	107.431
2	1	4	3	4	4	5	5	113.219
2	1	5	3	4	3	5	5	75.0024
1	1	3	3	4	5	5	3	296.873
1	1	2	2	4	6	6	5	158.324
1	1	3	2	4	5	5	3	262.12
1	1	3	2	3	5	5	3	225.176
1	1	3	3	2	5	5	3	288.355
1	1	3	3	2	5	5	5	157.074
2	1	4	1	4	3	5	5	90.0514
2	1	4	3	5	4	5	5	101.47
2	1	4	2	4	4	5	5	87.7039
2	1	5	2	2	3	5	5	72.6373
2	1	5	3	3	2	4	5	65.8908
1	1	3	3	4	5	5	3	262.202
1	1	3	2	5	4	5	5	78.1172
1	1	3	3	5	5	5	3	236.982
1	1	3	6	2	5	5	6	0
2	1	3	3	4	5	5	3	276.703
2	1	4	3	3	3	5	4	94.3198
2	1	5	3	4	3	4	4	63.4136
2	1	5	1	3	3	4	4	94.2862
2	1	4	1	3	3	4	4	64.6389
2	1	5	3	4	3	4	5	52.6017
1	1	3	6	1	4	5	6	0
1	1	4	3	4	4	5	5	87.2579
2	1	3	3	3	5	5	5	96.9093
2	1	4	1	4	3	5	5	82.4449
2	1	4	1	1	3	4	4	72.9525
2	1	5	3	3	3	4	4	75.1868
2	1	5	1	1	2	4	4	39.5504
2	1	4	1	3	3	4	4	49.0624
2	1	4	3	3	3	4	4	40.7554
2	1	4	3	2	3	4	4	73.4892
1	1	3	3	1	5	5	5	109.758
2	1	2	3	3	6	5	3	344.748
2	1	5	1	2	3	4	5	60.284
2	1	5	1	4	3	4	4	47.0304
2	1	5	5	1	3	4	2	271.388
2	1	5	3	5	3	4	4	29.1371
2	1	5	1	1	2	4	4	30.5594
2	1	4	3	4	3	4	4	26.3411
2	1	4	3	3	3	4	4	48.9329
2	1	5	3	4	3	4	4	28.3933
2	1	5	1	2	3	4	4	37.0878
2	2	5	3	1	3	4	3	142.248
2	1	5	1	4	3	4	4	32.8669
2	1	5	3	5	3	4	4	41.7049
2	1	4	3	3	3	4	4	25.5515
2	1	3	2	4	4	4	5	40.0254
2	1	5	3	2	3	3	4	16.4225
2	1	5	3	4	3	3	4	9.30921
2	1	6	3	5	2	4	2	285.37
2	1	5	3	4	3	4	4	32.0832
2	1	5	4	3	3	4	4	0
3	4	4	3	3	3	4	4	31.5036
2	1	5	3	3	3	3	3	13.6903
2	1	5	3	4	2	3	3	5.9818
2	1	5	1	4	3	3	3	8.22044
2	1	6	3	3	2	4	4	13.5887
2	1	5	1	5	3	4	4	24.3621
3	4	5	3	5	3	3	4	5.54801
6	6	6	5	1	2	3	3	0
2	1	6	3	3	2	3	3	1.13031
2	1	5	3	1	3	3	3	7.49024
2	1	4	1	3	3	3	3	6.79703
2	4	6	3	2	2	3	3	4.89074
2	3	6	3	4	2	3	3	2.49532
1	2	6	3	3	2	3	3	1.30132
1	1	6	3	3	2	3	3	2.14331
1	1	6	3	3	2	3	3	3.86971
2	1	5	1	2	3	3	3	2.76669
2	1	5	3	3	3	3	3	2.51454
2	1	5	3	3	2	5	5	129.463
2	1	5	1	4	2	5	5	130.236
2	1	5	2	3	3	5	5	97.2033
2	2	6	1	2	2	5	5	129.759
2	2	6	1	3	1	5	5	110.302
2	1	6	3	3	1	5	5	82.9937
2	1	5	1	1	2	5	5	142.152
2	1	5	3	3	3	6	5	119.31
2	1	6	1	1	2	5	5	80.5077
2	1	5	1	4	2	5	5	104.356
2	2	6	1	2	2	5	5	110.686
2	1	6	1	4	2	5	5	114.711
2	2	6	2	3	1	5	6	47.6156
2	1	6	3	3	1	5	5	95.2203
2	1	6	1	4	2	5	5	109.807
2	1	5	3	3	2	5	5	112.745
2	1	4	2	2	3	6	6	106.024
2	1	5	1	3	2	5	5	85.2876
2	1	5	1	3	2	5	5	87.86
2	1	6	1	2	2	5	5	79.3175
2	2	5	1	4	2	5	5	110.658
2	2	6	1	3	1	5	5	76.2129
2	1	5	3	3	2	5	5	92.4935
2	1	5	1	3	2	5	5	102.106
2	1	5	3	3	3	5	5	122.156
2	1	5	3	4	3	5	5	54.9042
2	1	5	1	2	3	4	5	58.8839
2	1	5	1	3	2	5	5	75.2637
2	1	5	5	2	2	5	2	333.352
2	1	5	3	2	2	5	5	68.1343
2	1	5	5	2	2	5	2	333.384
2	1	5	1	3	2	5	5	93.5503
2	1	4	3	2	3	5	5	71.2606
2	2	5	1	2	2	5	5	108.129
2	2	6	3	3	1	5	5	80.424
2	1	4	1	2	3	4	4	57.1325
2	1	4	2	2	3	4	5	36.6934
2	1	4	3	2	3	4	5	43.8241
2	1	5	3	3	2	4	5	42.4192
2	1	5	1	2	3	4	4	72.9121
2	1	5	3	3	2	4	5	57.9772
2	1	5	3	2	2	5	4	93.9169
2	2	5	1	2	2	5	5	73.3847
2	2	5	1	3	2	5	5	83.5126
2	1	5	3	3	3	4	4	46.6441
2	1	4	3	2	3	4	4	55.3763
2	1	5	1	2	3	4	4	43.2783
2	1	5	1	1	2	4	4	52.4338
2	1	5	1	1	2	4	4	45.2999
2	1	5	1	3	2	4	4	60.2747
2	2	5	3	1	3	5	5	73.8469
2	2	6	1	1	1	4	5	51.9572
2	1	5	3	1	3	4	4	37.5328
2	1	5	1	2	2	3	4	10.8671
2	1	5	3	3	2	4	4	29.9442
2	1	5	3	2	3	4	4	42.3517
2	1	5	3	4	2	4	4	40.1591
2	2	5	1	2	2	4	4	46.1403
2	1	6	1	2	2	4	5	54.5756
2	1	5	3	4	3	3	4	16.1358
2	1	6	1	2	2	3	3	4.07689
2	1	5	1	2	2	3	4	12.2048
2	1	6	3	1	2	3	3	2.23644
2	1	6	1	2	2	3	3	3.97044
2	1	5	1	4	2	3	3	7.86723
2	1	6	3	4	2	3	3	1.78741
2	1	6	3	3	2	3	3	4.35711
2	1	5	1	2	2	3	3	5.14597
2	1	5	1	2	3	3	4	10.1927
2	1	6	3	3	1	5	6	87.5722
2	1	6	3	3	1	5	6	78.1282
2	1	6	1	4	1	6	5	135.199
2	1	6	3	3	1	5	5	82.6248
2	1	6	1	1	1	5	5	104.934
2	1	6	1	1	1	5	5	115.807
2	1	6	1	4	1	5	5	106.293
2	1	6	1	4	1	5	5	69.4039
2	1	6	1	3	1	5	5	84.2371
2	1	6	3	3	1	5	5	81.1422
2	2	6	1	2	1	5	5	97.2353
2	1	6	3	4	1	5	5	84.7815
2	1	6	3	4	1	5	6	96.2948
2	2	6	3	3	1	5	5	59.5343
2	1	6	3	3	1	5	4	113.806
2	1	6	1	3	1	5	5	75.0723
2	2	6	1	1	1	5	5	118.327
2	1	6	3	4	1	5	5	70.4535
2	1	6	3	4	1	5	5	82.732
2	1	6	1	1	1	5	5	108.811
2	1	5	2	3	1	5	6	72.3254
2	1	6	1	1	1	4	5	49.1601
2	1	6	3	3	1	5	5	40.8746
2	1	6	1	2	1	5	5	71.9797
3	3	6	1	1	1	5	5	80.3329
2	1	6	2	1	1	5	5	41.5693
2	1	6	3	2	1	5	5	90.3172
2	1	6	3	2	1	5	5	76.3965
2	1	6	3	3	1	4	5	41.7359
2	1	6	3	2	1	4	5	50.8455
2	2	6	3	1	1	4	5	47.5073
2	2	6	2	3	1	5	5	38.7534
1	1	6	3	2	1	5	5	54.7695
1	1	6	3	4	1	5	5	55.2876
1	1	6	1	3	1	5	5	74.4977
2	1	6	3	3	1	4	5	32.5647
2	1	6	1	3	1	4	5	45.471
2	2	6	3	4	1	4	5	41.7826
2	2	6	1	3	1	4	5	49.8939
2	2	6	3	2	1	4	5	44.5819
1	1	6	1	4	1	4	5	63.9629
1	1	5	2	3	2	5	5	47.2231
1	1	5	2	4	1	5	5	46.2775
1	1	6	1	3	2	4	4	35.2967
1	1	6	1	2	2	4	4	40.6369
2	2	6	1	4	1	4	5	38.3232
2	2	6	1	4	1	4	5	41.38
1	1	6	3	1	1	4	5	34.2349
1	1	6	1	2	1	4	5	50.5167
1	1	5	2	3	1	4	5	35.9219
1	1	6	3	3	1	4	5	46.0769
1	1	3	3	3	4	4	4	58.2233
1	1	3	3	6	4	4	4	38.9591
1	1	2	2	4	5	5	4	134.13
1	1	2	3	1	5	4	4	91.0934
1	1	3	3	2	4	4	4	30.7893
1	1	3	2	3	4	4	4	18.942
2	1	5	3	2	3	3	3	5.35601
2	1	5	3	4	3	3	3	3.36466
2	1	6	3	2	2	3	3	10.2013
2	1	6	3	2	2	3	3	0.802291
1	1	6	3	2	2	3	3	0.602383
2	2	5	3	2	3	3	3	0.590912
2	2	6	3	3	2	3	3	0.629345
2	1	5	3	6	2	3	3	0.346895
1	1	5	1	4	3	3	3	3.72705
2	1	5	1	1	3	3	3	6.40266
2	1	5	1	1	2	3	3	7.73012
2	1	5	1	1	3	3	3	5.20313
1	2	5	3	1	3	3	3	0.96804
2	2	5	1	1	2	3	2	25.4246
2	2	6	3	2	2	2	2	0.287926
2	1	6	3	3	2	2	2	0.202453
1	1	3	2	5	4	4	4	20.1268
2	1	4	3	2	4	3	3	11.7722
2	1	4	3	2	4	3	3	9.00738
2	1	5	3	2	3	3	3	1.65656
2	1	5	1	1	3	3	3	2.63284
1	1	5	3	2	3	3	3	0.706251
2	2	5	1	2	2	2	2	0.333949
1	1	5	3	3	2	2	2	0.243131
2	1	6	3	1	2	2	2	0.091111
1	1	3	2	3	4	3	4	10.2713
1	1	3	2	2	4	4	3	105.921
2	1	4	3	3	3	3	3	4.92054
2	1	4	1	2	4	3	3	7.39729
1	1	4	3	1	4	3	3	7.92354
1	1	4	3	2	3	3	3	0.881737
1	1	5	3	1	3	2	2	0.36651
1	1	6	6	2	1	2	2	0
2	1	5	3	3	3	2	2	0.649952
1	1	2	3	5	6	5	3	194.571
1	1	3	1	1	4	3	3	20.9598
1	1	4	3	3	4	3	3	11.8047
1	1	3	3	1	4	3	3	9.99269
1	1	4	3	1	4	3	3	4.52442
1	1	4	2	4	3	3	3	1.18386
1	1	6	3	1	2	2	2	0.139641
1	1	6	3	2	2	2	2	4.76647
2	1	6	3	3	2	2	2	0.120719
1	1	2	2	3	5	4	3	165.669
2	1	3	1	3	4	3	3	70.459
1	1	3	2	4	4	3	3	15.7784
2	1	4	3	4	4	3	3	2.6518
2	1	5	3	1	3	2	2	0.357006
1	1	5	3	1	3	2	2	0.217576
1	1	6	3	3	2	2	2	5.13448
1	1	5	3	2	2	2	2	0.069419
1	1	6	3	2	2	2	2	4.218
1	1	2	2	4	5	4	4	79.3083
1	1	1	3	2	5	5	3	195.11
2	2	4	3	4	3	3	3	5.33489
2	1	4	3	5	3	3	3	0.707334
2	1	4	3	1	3	3	3	4.25513
2	1	5	1	2	3	2	2	0.335986
2	1	5	1	1	2	2	2	0.176836
1	1	5	3	2	3	2	2	0.300224
1	1	6	3	1	2	2	2	0.047745
1	1	1	6	5	6	5	1	462.128
1	2	2	2	5	4	4	3	118.389
2	2	3	3	2	4	3	3	14.3421
1	1	5	6	1	2	2	2	0
2	1	5	3	1	2	2	2	0.16946
1	1	5	6	1	2	2	2	0
2	1	5	3	1	2	2	2	0.060784
2	1	6	1	1	2	2	2	0.090193
1	1	3	3	2	4	4	4	19.5466
1	2	5	3	4	3	3	3	3.72594
2	2	5	1	1	2	2	2	0.18035
2	2	5	1	1	2	2	2	0.100473
2	1	6	6	1	2	2	2	0
2	1	5	6	1	2	2	2	0
2	2	4	3	2	3	3	3	7.47774
2	2	5	1	1	2	2	2	0.234171
2	2	5	1	1	2	2	2	0.069384
2	1	6	1	1	2	2	2	0.039501
2	1	6	6	1	2	2	2	0
2	1	6	3	1	2	2	2	0.046329
2	1	6	1	1	1	3	3	0.539421
2	1	6	1	2	2	3	3	0.591375
2	1	4	3	3	3	3	3	9.92152
1	1	5	1	3	2	4	4	32.5004
1	1	5	1	1	2	4	4	26.2133
2	1	6	3	3	2	2	2	0.56306
2	1	6	1	2	2	2	2	0.501723
2	2	4	1	2	3	3	3	5.63971
1	1	5	1	2	2	4	4	27.9088
1	1	5	3	2	2	4	4	20.8333
2	2	6	1	1	1	2	2	0.15841
2	2	5	3	2	3	2	2	0.606822
2	1	5	3	3	3	3	3	1.74586
1	1	5	3	2	2	4	4	21.4862
2	2	5	3	1	2	2	2	0.292644
1	1	5	1	1	2	2	2	0.283565
1	1	5	1	3	2	3	4	15.0908
1	1	6	3	1	2	2	2	0.19405
1	1	6	3	2	2	3	3	8.4248
1	1	6	3	4	2	4	4	26.3065
1	1	6	3	5	1	4	4	35.07
1	1	6	3	3	1	4	4	27.172
1	1	6	3	4	1	4	5	23.5504
1	1	6	3	3	1	4	5	40.9116
1	1	6	3	3	2	4	4	48.1197
1	1	6	3	2	1	4	5	39.1975
1	1	6	2	3	1	4	5	25.586
1	1	6	3	2	1	4	4	16.8726
1	1	6	1	3	1	4	4	18.5124
1	1	6	3	3	1	4	4	23.0163
1	1	6	3	2	1	4	4	27.3121
1	1	6	3	4	1	4	5	32.7037
1	2	5	3	3	2	4	5	39.7845
1	1	6	3	3	1	4	4	13.255
1	1	6	3	4	2	4	4	26.195
1	1	6	1	5	1	4	4	26.366
1	1	6	1	5	1	4	4	27.0434
1	1	6	3	4	2	3	4	8.83867
1	1	6	3	3	1	4	4	13.3178
1	1	6	5	2	2	3	2	124.132
1	1	6	1	2	2	3	4	12.1268
1	1	3	6	1	5	1	1	0
1	1	2	6	2	6	2	2	71.324
1	1	3	6	1	5	1	1	0
1	1	3	6	1	5	1	1	0
1	1	3	6	2	5	1	1	0
1	1	3	6	1	4	1	1	0
1	1	3	6	1	4	1	1	0
1	1	3	6	1	4	1	1	0
1	1	3	6	1	4	1	1	0
1	1	3	6	1	4	1	1	0
1	1	3	3	1	4	1	1	5.1e-05
1	1	3	3	1	4	1	1	9.9e-05
1	1	3	6	1	4	1	1	0
1	1	3	6	1	4	1	1	0
1	1	3	6	1	5	1	1	0
1	1	2	6	5	5	1	1	0
1	1	1	6	5	6	1	1	0
1	1	2	6	1	5	1	1	0
1	1	3	6	1	4	1	1	0
1	1	3	6	1	4	1	1	0
1	1	2	6	3	5	1	1	0
1	1	1	6	3	6	2	1	34.048
1	1	4	6	5	4	1	1	0
1	1	3	6	4	4	1	1	0
1	1	2	6	2	5	1	1	0
1	1	3	6	2	5	1	1	0
1	1	2	6	2	5	1	1	0
1	1	1	4	4	6	2	2	2.99998
1	1	1	6	4	6	1	1	0
1	1	2	3	5	5	1	1	0.013377
1	1	2	3	2	5	1	1	0.024661
1	1	2	3	1	5	1	1	0.148979
1	1	2	3	4	5	2	2	0.406769
1	1	1	4	4	6	4	2	308.32
1	1	1	6	2	6	3	1	209.576
1	1	1	3	2	6	3	2	69.6076
1	1	1	4	5	6	4	2	233.32
1	1	1	6	4	6	3	1	324.492
1	1	1	3	2	6	3	2	68.7257
1	1	1	6	1	6	2	2	116.4
1	1	1	6	5	6	3	1	293.404
1	1	2	3	1	6	2	2	0.862967
1	1	2	6	2	6	2	2	78.116
1	1	1	6	4	6	3	1	149.936
1	1	2	3	1	5	2	2	15.3867
1	1	1	6	3	6	3	1	138.64
1	1	1	6	4	6	3	1	277.404
1	1	1	3	1	6	3	2	54.8407
1	1	1	3	1	6	3	2	56.7264
1	1	1	6	3	6	3	1	234.728
1	1	3	6	1	5	2	2	0
1	1	2	6	1	5	2	2	0
1	1	2	6	1	5	2	2	22.024
1	1	1	6	4	6	2	1	125.564
1	1	1	3	3	6	3	2	128.11
1	1	2	3	1	5	2	2	12.6578
1	1	2	6	1	5	2	2	44.692
1	1	2	3	3	6	2	2	36.6896
1	1	3	6	1	5	1	1	0
1	1	2	6	1	5	2	2	0
1	1	1	3	3	6	2	2	30.4191
1	1	2	6	3	5	2	2	63.636
1	1	2	6	1	5	2	2	0
1	1	2	6	3	5	2	2	39.532
1	1	2	6	5	6	2	2	116.496
1	1	1	3	1	6	3	2	73.4091
1	1	2	6	1	5	2	2	0
1	1	2	3	1	6	2	2	21.1726
1	1	1	6	5	6	3	1	169.884
1	1	2	3	1	5	2	2	1.66205
1	1	2	6	2	5	2	2	21.968
1	1	2	3	1	6	2	2	28.2077
1	1	1	6	2	6	3	1	189.168
1	1	1	3	1	6	3	2	89.0463
1	1	2	6	6	5	2	2	63.676
1	1	1	6	5	6	2	1	104.076
1	1	1	6	5	6	3	1	254.724
1	1	2	3	1	4	1	2	0.60151
1	1	2	6	1	5	2	2	0
1	1	1	3	2	6	2	2	49.5519
1	1	1	6	3	6	3	1	175.024
1	1	1	6	1	6	2	1	127.308
1	1	1	6	5	6	3	1	262.872
1	1	2	6	2	6	2	1	100.02
1	1	2	3	5	5	3	2	53.2821
1	1	3	6	3	4	1	1	0
1	1	3	6	3	4	1	1	0
1	1	2	6	4	5	2	2	3.04399
1	1	2	3	3	5	2	2	6.777
1	1	2	3	1	5	2	2	17.3983
1	1	1	6	1	5	2	1	96.86
1	1	1	6	3	6	3	1	293.828
1	1	1	6	1	6	3	1	200.804
1	1	3	6	3	5	2	2	27.708
1	1	1	3	5	6	3	2	102.279
1	1	1	2	1	5	4	3	200.064
1	1	1	6	5	5	4	1	385.024
1	1	2	2	3	4	4	4	57.1446
1	1	2	3	1	5	3	2	106.17
1	1	1	6	2	6	4	1	405.62
1	1	1	6	5	6	5	1	471.42
1	1	3	3	2	4	4	4	33.0546
1	1	1	6	2	6	3	1	279.116
1	1	2	6	4	5	3	2	167.868
1	1	1	6	4	6	4	1	355.94
1	1	1	3	2	6	3	3	76.8292
1	1	1	6	2	6	4	1	345.584
1	1	1	6	5	6	4	1	357.784
1	1	2	3	6	4	3	3	62.7237
1	1	3	3	1	3	3	3	11.6123
1	1	4	3	2	3	3	3	3.68815
1	1	1	6	1	6	3	1	217.976
1	1	1	3	1	6	3	2	105.576
1	1	1	3	3	5	3	2	116.313
1	1	1	6	5	6	4	1	416.352
1	1	1	3	5	5	3	2	144.629
1	1	1	6	5	6	4	1	357.26
1	1	2	2	5	4	3	3	23.5727
2	2	4	3	2	3	3	3	0.889423
1	1	5	3	1	2	2	2	0.365215
1	1	6	6	1	1	2	2	0
1	1	1	3	1	6	3	2	100.05
1	1	1	6	3	6	3	1	263.956
1	1	2	3	6	5	3	2	88.0307
1	1	1	6	6	6	3	1	298.804
1	1	3	3	5	3	2	2	1.18286
1	1	4	3	3	3	2	2	0.162484
2	2	5	1	1	2	2	2	0.083031
1	1	5	6	1	1	2	2	0
1	1	5	6	1	1	2	2	0
1	1	6	6	1	1	2	2	0
1	1	1	3	3	5	3	2	78.0304
1	1	2	3	1	4	2	2	31.8291
1	1	1	6	5	6	3	1	275.392
1	1	3	6	2	3	2	2	10.408
1	1	5	6	1	2	2	2	0
2	2	5	6	1	2	2	2	0
1	2	6	1	1	1	2	2	0.018309
1	1	6	6	1	1	2	2	0
1	1	6	6	1	1	2	2	0
1	1	6	6	1	1	2	2	0
1	1	1	6	5	6	5	1	476.864
1	1	3	1	1	4	4	4	73.6971
1	1	3	3	1	4	4	4	48.0621
1	1	3	3	4	4	4	3	90.681
1	1	4	3	1	3	3	3	5.79491
1	1	1	3	4	6	5	2	321.894
1	1	3	2	2	4	4	3	186.271
1	1	3	1	1	4	4	4	29.3624
1	1	3	1	1	4	4	4	25.0411
2	1	4	1	1	3	3	3	13.1955
2	1	4	6	1	3	3	2	75.44
1	1	5	6	2	3	3	2	20.784
1	1	1	6	5	6	5	1	445.38
1	1	2	2	6	5	4	3	187.017
1	1	3	1	3	3	4	4	56.9076
1	1	4	1	2	3	3	4	18.4285
1	1	4	3	2	3	3	3	11.0218
1	1	3	2	3	4	3	4	9.5177
1	1	4	3	3	4	4	4	22.7636
1	1	4	3	1	3	3	3	1.42735
1	1	4	6	2	3	3	2	43.436
1	1	3	3	5	4	4	4	81.3976
1	1	3	2	5	4	4	4	42.442
1	1	3	2	2	4	4	4	23.0104
1	1	5	1	1	2	3	3	16.3028
2	1	5	1	1	2	3	3	9.55628
1	1	5	3	1	3	3	3	0.890689
1	1	5	1	1	2	3	3	0.588766
1	1	4	3	2	3	3	3	1.76265
1	1	3	3	2	3	3	3	1.89678
1	1	4	3	3	3	2	2	0.706944
1	1	2	3	1	4	4	4	96.3047
1	1	4	3	5	4	4	4	40.3444
1	1	5	6	1	2	3	2	55.892
1	1	5	6	1	2	2	2	0
1	1	5	6	1	2	2	2	0
1	1	5	6	1	2	2	2	0
1	1	4	4	2	3	3	3	0
1	1	4	3	2	3	3	3	7.78895
1	1	5	3	1	2	3	3	1.67971
2	2	5	1	1	2	3	3	0.373641
2	2	5	1	1	1	2	2	0.163422
2	1	4	3	5	3	3	3	2.94201
1	1	5	3	1	2	2	2	0.154957
1	1	3	3	4	4	4	4	29.6989
1	1	5	6	1	1	2	2	0
2	1	5	1	1	1	2	2	0.396241
1	1	5	6	1	2	2	2	0
1	1	5	6	1	2	2	2	20.148
2	2	6	1	1	1	2	2	0.149006
2	2	6	1	1	1	2	2	0.13317
2	2	5	1	1	1	2	2	0.111453
1	1	5	6	1	2	2	2	0
1	1	5	6	1	2	2	2	0
1	1	6	6	1	1	2	2	0
1	1	5	6	1	1	2	2	0
1	1	5	6	1	1	2	2	0
1	1	5	6	1	1	2	2	0
1	1	5	6	4	3	2	2	0
1	1	5	6	1	1	2	2	0
2	1	5	6	1	2	2	2	1.72
1	1	5	6	1	2	2	2	0
2	2	5	1	1	1	2	2	0.057501
2	1	6	6	1	1	2	2	0
1	1	6	6	1	1	2	2	0
1	1	6	3	1	1	2	2	0.017532
1	1	5	6	1	2	2	2	0
1	1	5	3	1	2	2	2	0.097984
2	1	5	6	1	1	2	2	0
1	1	5	3	1	1	2	2	0.033001
1	1	6	6	1	1	2	2	0
1	1	6	6	1	1	2	2	0
2	5	5	5	1	2	2	2	0
1	2	5	6	1	1	2	2	0
1	1	6	6	1	1	2	2	0
1	1	6	6	1	1	1	1	0
1	1	6	1	1	1	1	1	0.011278
1	1	6	6	1	1	1	1	0
1	1	6	6	1	1	1	1	0
2	1	5	3	1	2	2	2	0.049522
1	1	5	6	1	1	2	2	0
1	1	6	1	1	1	1	2	0.010141
1	1	6	6	1	1	1	1	0
1	1	6	3	1	1	1	1	0.009907
1	1	6	1	1	1	1	1	0.01023
1	1	6	6	1	1	1	1	0
1	1	6	6	1	1	1	1	0
1	1	5	3	1	1	2	2	0.023341
1	1	5	6	1	1	2	2	0
1	1	6	6	1	1	1	1	0
1	1	6	6	1	1	1	1	0
1	1	6	6	1	1	1	1	0
1	1	6	1	1	1	1	1	0.005776
1	1	6	1	1	1	1	1	0.012203
1	1	6	3	1	1	1	1	0.008419
1	1	5	6	1	1	2	2	0
1	1	5	6	1	2	1	1	0
1	1	5	6	1	1	1	1	0
1	1	5	6	1	1	1	1	0
1	1	5	3	1	1	1	1	0.007849
1	1	6	6	1	1	1	1	0
1	1	6	1	1	1	1	1	0.003657
1	1	6	6	1	1	1	1	0
1	1	6	6	1	1	1	1	0
1	1	5	6	2	2	2	2	0
1	1	6	6	1	1	1	1	0
1	1	6	6	1	1	1	1	0
1	1	6	6	1	1	1	1	0
1	1	6	3	1	1	1	1	0.109582
1	1	6	6	1	1	1	1	0
1	1	6	6	1	1	1	1	0
1	1	4	6	1	3	1	1	0
1	1	4	6	1	3	1	1	0
1	1	4	6	1	3	1	1	0
1	1	3	6	5	4	1	1	0
1	1	3	6	6	4	1	1	0
1	1	4	6	1	3	1	1	0
1	1	5	6	1	3	1	1	0
1	1	5	6	1	3	1	1	0
1	1	4	6	1	3	1	1	0
1	1	5	6	1	3	1	1	0
1	1	5	6	2	3	1	1	0
1	1	5	6	1	3	1	1	0
1	1	5	6	1	2	1	1	0
1	1	5	6	1	2	1	1	0
1	1	5	6	1	2	1	1	0
1	1	6	6	1	2	1	1	0
1	1	6	6	1	2	1	1	0
1	1	6	6	1	2	1	1	0
1	1	5	6	2	2	1	1	0
1	1	6	6	4	2	1	1	0
1	1	6	6	6	2	1	1	0
1	1	5	6	4	2	1	1	0
1	1	5	6	2	2	1	1	0
1	1	6	6	1	1	1	1	0
1	1	6	6	2	1	1	1	0
1	1	6	6	1	1	1	1	0
1	1	6	6	2	2	1	1	0
1	1	5	6	1	2	1	1	0
1	1	6	6	1	1	1	1	0
1	1	6	6	1	1	1	1	0
1	1	6	6	1	1	1	1	0
1	1	6	6	1	1	1	1	0
1	1	6	6	1	1	1	1	0
1	1	6	6	1	1	1	1	0
1	1	6	6	1	1	1	1	0
1	1	6	6	1	1	1	1	0
1	1	6	6	2	1	1	1	0
1	1	6	6	2	1	1	1	0
1	1	6	3	1	1	1	1	0
1	1	6	6	1	1	1	1	0
1	1	6	6	1	1	1	1	0
1	1	6	6	1	1	1	1	0
1	1	6	6	1	1	1	1	0
1	1	6	6	1	1	1	1	0
1	1	6	2	1	1	1	1	1.2e-05
1	1	6	3	1	1	1	1	0
1	1	6	6	1	1	1	1	0
1	1	6	6	1	1	1	1	0
1	1	6	6	1	1	1	1	0
1	1	6	6	1	1	1	1	0
1	1	6	6	1	1	1	1	0
1	1	6	6	1	1	1	1	0
1	1	6	6	1	1	1	1	0
1	1	6	6	1	1	1	1	0
1	1	6	3	1	1	1	1	0
1	1	6	3	1	1	1	1	1e-06
1	1	6	6	1	1	1	1	0
1	1	6	6	1	1	1	1	0
1	1	6	6	1	1	1	1	0
1	1	6	6	1	1	1	1	0
1	1	6	6	1	1	1	1	0
1	1	6	6	1	2	1	1	0
1	1	6	3	1	1	1	1	8.3e-05
1	1	6	3	1	1	1	1	0.000106
1	1	6	6	1	1	1	1	0
1	1	6	3	1	1	1	1	9.4e-05
1	1	6	6	1	1	1	1	0
1	1	5	6	1	2	1	1	0
1	1	5	6	1	2	1	1	0
1	1	6	6	1	1	1	1	0
1	1	6	6	1	1	1	1	0
1	1	5	6	1	2	1	1	0
1	1	6	6	1	1	1	1	0
1	1	5	6	1	1	1	1	0
1	1	3	3	2	4	1	1	0.008578
1	1	1	6	3	6	2	1	153.712
1	1	2	3	2	5	2	2	13.0938
1	1	2	6	2	5	2	2	39.26
1	1	3	6	1	4	2	2	0
1	1	2	6	1	4	2	2	27.012
1	1	2	6	1	5	2	2	58.416
1	1	3	6	1	4	2	2	8.372
1	1	3	6	3	4	2	2	0
1	1	2	3	4	5	2	2	31.6183
1	1	4	6	1	3	1	1	0
1	1	4	6	1	3	1	1	0
1	1	2	3	4	4	2	2	0.102375
1	1	2	6	3	5	2	2	18.96
1	1	4	6	1	3	1	1	0
1	1	3	6	3	4	2	2	0
1	1	3	6	1	4	2	2	0
1	1	4	6	2	3	1	1	0
1	1	4	6	1	3	1	1	0
1	1	4	6	2	3	2	2	0
1	1	5	6	1	2	1	1	0
1	1	5	6	1	2	1	1	0
1	1	5	6	1	2	1	1	0
1	1	5	6	1	2	1	1	0
1	1	5	6	1	2	1	1	0
1	1	5	6	1	2	1	1	0
1	1	5	6	1	3	1	1	0
1	1	5	6	1	3	1	1	0
1	1	5	6	1	3	1	1	0
1	1	5	6	1	2	1	1	0
1	1	6	6	1	1	1	1	0
1	1	6	6	1	1	1	1	0
1	1	6	6	1	1	1	1	0
1	1	6	6	1	1	1	1	0
1	1	6	6	1	1	1	1	0
1	1	6	6	1	1	1	1	0
1	1	6	6	1	1	1	1	0
1	1	5	6	1	2	1	1	0
1	1	5	6	1	2	1	1	0
1	2	5	1	1	2	1	1	0.00336
1	1	6	3	1	1	1	1	2.9e-05
1	1	6	3	1	1	1	1	6e-05
1	1	6	6	1	1	1	1	0
1	1	6	3	1	1	1	1	0.000152
1	1	6	3	1	1	1	1	0.000255
1	1	6	6	1	1	1	1	0
1	1	6	6	1	1	1	1	0
1	1	5	6	1	1	1	1	0
1	1	5	6	1	1	1	1	0
1	2	5	1	1	1	1	1	0.001895
1	1	6	3	1	1	1	1	1.9e-05
1	1	6	6	1	1	1	1	0
1	1	6	6	1	1	1	1	0
1	1	6	1	1	1	1	1	0.000168
1	1	6	3	1	1	1	1	0.000165
1	1	6	3	1	1	1	1	0.000307
1	1	6	6	1	1	1	1	0
1	1	6	6	1	1	1	1	0
1	1	5	6	1	1	1	1	0
1	1	5	6	1	1	1	1	0
1	1	6	6	1	1	1	1	0
1	1	6	6	1	1	1	1	0
1	1	6	6	1	1	1	1	0
1	1	6	6	1	1	1	1	0
1	1	6	3	1	1	1	1	0.000143
1	1	6	6	1	1	1	1	0
1	1	6	6	1	1	1	1	0
1	1	5	6	1	2	1	1	0
1	1	5	6	1	2	1	1	0
1	1	5	6	2	2	1	1	0
1	1	6	3	1	1	1	1	0.000114
1	1	6	6	1	1	1	1	0
1	1	6	3	1	1	1	1	0.000125
1	1	6	6	1	1	1	1	0
1	1	6	6	1	2	1	1	0
1	1	5	6	1	2	1	1	0
1	1	5	6	1	2	1	1	0
1	1	5	6	1	2	1	1	0
1	1	5	6	1	2	1	1	0
1	1	4	6	1	2	1	1	0
1	1	5	6	1	2	1	1	0
1	1	5	6	1	2	1	1	0
1	1	5	6	1	2	1	1	0
1	1	5	6	1	2	1	1	0
1	1	5	6	1	2	1	1	0
1	1	5	6	1	2	1	1	0
1	1	5	6	1	2	1	1	0
1	1	4	6	4	3	1	1	0
1	1	4	6	1	3	1	1	0
1	1	4	3	1	2	1	1	0.008496
1	1	4	6	2	3	1	1	0
1	1	4	6	1	2	1	1	0
1	1	4	6	1	2	1	1	0
1	1	4	6	1	3	1	1	0
1	1	4	6	1	2	1	1	0
1	1	4	6	1	3	1	1	0
1	1	4	6	1	3	1	1	0
1	1	4	6	2	3	1	1	0
1	1	4	6	1	3	1	1	0
1	1	4	6	1	2	1	1	0
1	1	5	6	1	2	1	1	0
1	1	5	6	1	2	1	1	0
1	1	4	6	1	2	1	1	0
1	1	4	6	1	3	1	1	0
1	1	4	6	1	3	1	1	0
1	1	3	6	1	3	1	1	0
1	1	3	6	2	3	1	1	0
1	1	3	6	2	3	1	1	0
1	1	4	6	1	3	1	1	0
1	1	4	6	2	3	1	1	0
1	1	2	3	6	5	3	2	46.7509
1	1	3	3	2	4	2	2	0.461749
1	1	4	6	1	3	2	2	0
1	2	5	6	1	2	2	2	0
3	4	5	5	1	2	1	1	0
2	2	5	1	1	1	1	1	0.011975
1	1	5	4	1	1	1	1	0
1	1	6	6	1	1	1	2	0
1	1	6	6	1	1	2	2	0
1	1	6	6	2	1	2	2	0
1	1	5	6	1	2	2	2	0
1	1	5	6	1	2	1	2	0
1	1	5	3	1	2	1	1	0.018819
1	2	4	6	3	3	2	2	0
1	2	5	6	1	2	1	1	0
2	2	6	3	1	1	1	1	0.006531
1	1	6	6	1	1	1	1	0
1	1	6	6	1	1	1	1	0
1	1	6	6	1	1	1	1	0
1	1	6	6	1	1	1	1	0
1	1	5	6	1	2	1	1	0
1	1	5	6	2	2	1	1	0
1	1	6	6	1	1	1	1	0
1	1	6	3	1	1	1	1	0.002836
1	1	6	6	1	1	1	1	0
1	1	6	6	1	1	1	1	0
1	1	6	6	1	1	1	1	0
1	2	6	1	1	1	1	1	0.003224
1	1	6	6	1	1	1	1	0
1	1	6	6	1	1	1	1	0
1	1	6	6	1	1	1	1	0
1	1	6	6	1	1	1	1	0
1	1	6	1	1	1	1	1	0.001422
1	1	6	6	1	1	1	1	0
1	2	6	3	1	1	1	1	0.002361
1	1	6	6	1	1	1	1	0
1	1	6	6	1	1	1	1	0
1	1	6	6	1	1	1	1	0
1	1	6	6	1	1	1	1	0
1	1	6	6	1	1	1	1	0
1	1	6	6	1	1	1	1	0
1	1	6	6	1	1	1	1	0
1	1	6	3	1	1	1	1	0.000491
1	1	6	6	1	1	1	1	0
1	1	6	6	1	1	1	1	0
1	1	5	6	1	1	1	1	0
1	1	5	6	1	2	1	1	0
1	1	5	6	1	2	1	1	0
1	1	5	6	1	1	1	1	0
1	1	6	6	1	1	1	1	0
1	1	5	6	1	1	1	1	0
1	1	6	6	1	2	1	1	0
1	1	6	6	1	1	1	1	0
1	1	6	6	1	1	1	1	0
1	1	5	6	1	2	1	1	0
1	1	5	6	1	2	1	1	0
1	1	5	6	1	2	1	1	0
1	1	5	6	1	1	1	1	0
1	1	5	6	1	2	1	1	0
1	1	5	6	1	2	1	1	0
1	1	5	6	1	2	1	1	0
1	1	5	6	2	1	1	1	0
1	1	5	6	1	2	1	1	0
1	1	5	6	1	2	1	1	0
1	1	5	3	1	2	1	1	0.001434
1	1	5	6	1	1	1	1	0
1	1	5	6	1	1	1	1	0
1	1	4	3	1	2	1	1	0.003918
1	1	5	3	1	2	1	1	0.002036
1	1	5	6	1	2	1	1	0
1	1	4	6	1	2	1	1	0
1	1	5	6	1	2	1	1	0
1	1	5	3	1	2	1	1	0.001302
1	1	3	6	2	3	1	1	0
1	1	4	6	2	3	1	1	0
1	1	4	6	3	2	1	1	0
1	1	5	6	1	1	2	2	0
1	1	6	6	1	1	1	1	0
1	1	6	6	1	1	1	1	0
1	1	6	6	1	1	1	1	0
1	1	6	1	1	1	1	1	0.002584
1	1	6	6	1	1	1	1	0
1	1	6	6	1	1	1	1	0
1	1	6	6	1	1	1	1	0
1	1	6	6	1	1	1	1	0
1	1	6	6	1	1	1	1	0
1	1	6	6	1	1	1	1	0
1	1	6	6	1	1	1	1	0
1	1	6	6	1	1	1	1	0
1	1	5	6	1	2	1	1	0
1	1	5	6	1	2	1	1	0
1	1	4	6	1	2	1	1	0
1	1	4	6	1	2	1	1	0
1	1	4	3	1	3	1	1	0.003386
1	1	3	6	1	3	1	1	0
1	1	3	3	1	3	1	1	0.023078
1	1	3	6	1	3	1	1	0
1	1	4	6	1	3	1	1	0
1	1	4	6	1	2	1	1	0
1	1	5	6	1	2	1	1	0
1	1	4	6	1	2	1	1	0
1	1	4	6	1	3	1	1	0
1	1	3	6	1	3	1	1	0
1	1	3	6	1	3	1	1	0
1	1	4	6	1	2	1	1	0
1	1	4	3	1	2	1	1	0.001783
1	1	3	6	1	3	1	1	0
1	1	3	6	1	3	1	1	0
1	1	4	6	1	3	1	1	0
1	1	4	6	1	2	1	1	0
1	1	4	6	1	2	1	1	0
1	1	3	6	2	3	1	1	0
1	1	4	6	1	2	1	1	0
1	1	4	6	1	2	1	1	0
1	1	4	6	1	2	1	1	0
1	1	4	6	1	2	1	1	0
1	1	4	6	1	2	1	1	0
1	1	4	6	1	2	1	1	0
1	1	4	6	1	1	1	1	0
1	1	4	6	1	2	1	1	0
1	1	4	6	1	2	1	1	0
1	1	5	3	1	1	1	1	0.000133
1	1	4	6	1	2	1	1	0
1	1	4	6	1	2	1	1	0
1	1	5	6	1	1	1	1	0
1	1	4	6	1	2	1	1	0
1	1	4	6	1	2	1	1	0
1	1	4	6	1	2	1	1	0
1	1	4	6	1	2	1	1	0
1	1	4	6	1	2	1	1	0
1	1	4	6	2	2	1	1	0
1	1	4	6	1	2	1	1	0
1	1	4	6	1	2	1	1	0
1	1	4	6	1	1	1	1	0
1	1	5	6	1	1	1	1	0

## Sheet: 2022
Reclasspre	Reclassaet	Reclasspop	Reclassgdp	Reclasstem	slope3	lulc3	dem3	WY_2022
6	3	1	1	4	3	3	5	346.868
6	6	1	1	4	2	3	5	98.7874
6	5	1	1	4	1	3	5	176.007
6	3	1	1	3	2	3	5	327.292
6	3	1	1	3	5	3	5	365.341
5	2	1	1	4	2	6	5	452.88
6	3	1	1	2	3	3	6	304.029
6	3	1	1	3	2	3	5	350.739
6	6	1	1	4	1	6	5	0
6	3	1	1	3	2	3	5	315.265
5	6	1	1	4	2	3	5	79.4576
6	4	1	1	2	2	3	6	258.209
6	5	1	1	2	4	3	6	200.983
6	3	1	1	3	3	3	6	361.318
6	4	1	1	3	2	3	5	210.948
5	6	1	1	4	1	6	5	0
5	3	1	1	2	4	3	6	328.148
6	2	1	1	2	6	6	6	506.08
6	3	1	1	2	5	3	6	344.963
5	3	1	1	3	4	2	5	280.571
5	5	1	1	4	3	3	5	116.098
5	3	1	1	3	2	3	5	322.366
5	3	1	1	3	3	3	5	277.155
5	3	1	1	3	3	2	5	246.025
5	5	1	1	3	2	3	5	120.192
6	6	1	1	5	4	2	4	139.934
6	6	2	1	6	6	2	2	99.2562
6	6	1	1	6	4	3	3	147.643
6	2	1	1	3	6	6	5	635.1
6	6	1	1	4	4	2	4	154.712
6	6	1	1	4	6	2	5	210.432
5	6	1	1	4	1	3	5	73.5102
6	6	1	1	4	2	2	5	143.614
6	6	2	1	5	6	3	3	150.927
6	5	1	1	3	5	2	5	175.159
5	6	1	1	5	6	2	4	84.1781
6	5	1	1	4	5	3	5	155.363
5	5	1	1	6	6	3	3	76.079
5	5	2	1	6	5	3	1	66.3575
5	6	1	1	4	4	2	5	102.061
5	6	1	1	4	5	2	5	80.8396
5	5	1	1	5	4	2	4	100.221
5	6	1	1	4	6	2	4	72.6192
6	5	1	1	4	5	3	4	143.141
6	6	2	1	4	5	2	4	115.132
5	5	2	1	6	1	3	2	82.1564
5	3	1	1	3	2	3	5	295.847
5	5	1	1	5	5	2	4	53.6744
5	5	1	1	4	3	3	5	137.381
5	5	1	1	4	4	2	4	109.74
5	5	1	1	4	5	2	4	118.051
5	6	2	1	4	6	2	4	101.519
5	5	2	1	5	5	1	4	169.094
6	5	2	1	4	1	3	4	177.44
5	5	1	1	3	2	3	5	115.617
5	3	1	1	3	5	3	5	316.876
5	3	1	1	3	4	3	5	264.877
5	4	1	1	3	6	2	5	264.848
5	3	1	1	3	6	3	5	290.075
5	3	1	1	3	5	3	5	329
6	2	1	1	3	6	6	6	494.08
5	5	2	1	4	4	2	5	127.713
5	4	2	1	5	1	1	4	166.922
5	4	2	1	5	1	1	3	149.299
5	5	2	1	4	2	3	4	147.254
5	3	1	1	3	1	3	5	234.271
5	3	1	1	3	3	3	5	266.227
5	5	1	1	3	4	3	5	139.738
5	5	1	1	4	5	3	5	94.2598
5	5	1	1	4	4	3	5	97.1838
5	5	1	1	4	3	3	5	109.923
5	4	1	1	3	4	3	5	152.925
5	5	2	1	5	5	3	4	116.16
5	5	2	1	5	5	3	4	97.829
5	5	2	1	4	4	3	5	138.998
5	4	2	1	4	2	1	4	178.05
6	6	1	1	6	6	2	3	150.162
6	6	1	1	6	5	2	1	149.502
6	6	1	1	6	6	2	3	244.247
6	6	1	1	6	2	1	1	106.149
6	6	1	1	6	5	3	2	133.899
6	6	2	1	6	5	2	2	154.904
6	6	1	1	6	3	2	2	131.457
6	6	2	1	6	4	2	3	149.378
6	6	2	1	6	5	2	2	120.811
6	6	2	1	6	6	2	2	161.345
6	6	2	1	6	2	2	2	184.885
6	6	2	1	6	5	2	1	206.865
6	5	1	1	6	4	1	1	148.371
6	6	2	2	6	3	3	2	183.493
6	5	2	1	6	3	1	2	222.946
6	6	2	1	6	5	3	3	224.281
6	6	2	1	6	5	2	2	209.901
6	6	2	1	6	3	2	2	192.385
6	6	2	1	6	6	2	3	140.893
5	5	2	1	6	4	1	2	87.1509
6	5	2	1	5	5	3	3	207.765
6	6	1	1	5	6	2	3	155.692
6	5	2	1	6	3	1	1	229.41
6	5	2	1	5	5	3	3	155.687
6	5	2	1	5	2	3	4	250.645
6	5	2	1	5	2	1	3	226.102
6	2	2	1	6	3	5	1	438.94
6	6	2	2	6	4	3	1	169.653
6	6	2	2	6	6	2	1	144.578
6	6	1	1	6	4	3	2	292.214
6	6	2	1	5	3	2	3	119.684
6	5	2	1	6	3	1	2	143.252
6	5	2	1	6	5	3	2	150.385
6	5	2	1	6	5	1	1	158.299
6	6	2	2	6	6	3	1	162.303
6	6	2	2	6	2	1	1	180.238
6	6	2	1	6	3	3	1	199.328
6	6	1	1	6	4	2	1	197.336
6	5	2	1	5	5	3	3	147.226
6	5	2	1	5	5	1	3	172.357
6	5	2	1	6	1	3	2	150.597
6	5	2	1	5	3	3	3	230.906
6	6	2	2	5	5	2	2	175.711
6	6	2	1	6	5	2	1	169.427
6	5	2	1	6	4	1	1	250.677
6	6	1	1	6	3	1	1	223.294
6	5	2	1	4	3	3	4	202.804
6	6	2	1	5	5	2	3	108.656
6	5	2	1	5	4	3	3	182.646
6	5	2	1	6	2	3	2	180.399
6	6	2	2	6	5	3	2	157.1
6	6	2	1	6	4	3	2	181.983
6	6	2	1	6	5	2	2	167.94
6	6	1	1	6	5	2	2	171.713
6	5	2	1	4	4	2	4	147.205
6	6	2	1	5	3	2	3	109.501
6	5	2	1	6	2	1	2	184.175
6	5	2	1	6	2	1	2	164.516
6	4	2	2	6	2	3	2	313.219
6	5	2	2	6	3	3	2	196.028
6	6	2	2	5	5	2	2	144.332
6	6	2	2	5	3	2	2	165.652
5	5	2	1	4	5	3	4	162.893
5	5	2	1	5	4	3	3	146.486
6	5	2	1	5	2	1	2	181.093
6	5	2	2	5	1	1	2	183.225
6	5	2	2	6	3	1	2	192.435
6	5	2	2	6	2	1	1	183.572
6	5	2	2	6	3	3	1	172.231
6	6	2	2	5	2	3	2	179.896
6	6	2	2	6	5	3	1	165.926
5	5	1	1	3	2	3	5	125.959
5	3	1	1	3	1	3	5	231.646
5	3	1	1	4	3	3	5	239.151
5	4	1	1	3	5	3	5	142.186
5	5	1	1	3	3	2	5	113.237
5	5	1	1	4	4	2	4	65.6713
5	4	2	1	4	5	3	4	111.848
5	4	1	1	4	2	1	4	120.293
5	4	2	1	4	5	3	4	161.754
5	4	2	1	4	2	3	4	143.881
5	4	2	1	4	2	3	4	141.309
5	5	2	1	4	6	2	4	121.437
5	4	2	1	5	2	1	3	161.255
5	3	1	1	3	3	2	5	243.087
5	3	1	1	4	2	3	5	240.789
5	3	1	1	4	4	3	4	226.714
5	3	2	2	4	3	1	5	261.252
5	4	1	1	4	3	2	5	195.378
5	3	1	1	3	3	3	5	261.493
5	5	2	1	4	6	3	4	96.0769
5	4	1	1	4	5	3	4	109.91
5	5	2	1	4	4	2	4	110.429
5	4	2	1	5	4	3	4	117.549
5	5	2	1	5	4	3	3	76.9837
5	4	1	1	3	4	2	5	207.679
5	5	1	1	3	4	2	6	141.195
5	3	1	1	4	4	2	5	228.189
5	3	2	2	4	3	2	5	202.034
5	3	1	1	3	2	3	5	263.576
5	4	1	1	3	2	3	5	148.12
5	4	2	1	5	4	1	3	85.7838
5	4	2	1	5	5	3	4	101.974
5	5	2	1	4	4	2	4	89.8105
5	5	2	1	5	2	2	3	75.4338
5	5	2	2	5	3	3	2	77.9285
5	3	1	1	3	4	3	5	236.775
5	5	1	1	4	5	2	4	76.9754
5	3	2	2	4	5	3	5	231.353
5	6	1	1	3	2	6	5	0
5	3	2	1	3	4	3	5	270.953
5	4	2	1	5	3	3	3	93.4662
4	4	2	1	5	4	3	3	66.8951
4	4	2	1	5	3	1	3	104.129
4	4	2	1	5	3	1	3	82.8039
5	4	2	1	5	4	3	3	91.1535
5	6	1	1	4	1	6	4	0
5	4	1	1	4	4	2	4	83.1959
5	5	2	1	4	3	3	5	103.289
5	4	2	1	4	4	1	3	92.4151
4	4	2	1	5	1	1	3	82.5476
4	4	2	1	5	3	3	3	84.9845
4	4	2	2	5	1	1	2	49.0062
4	4	2	1	5	3	1	3	68.6189
4	5	2	1	5	3	3	3	58.8733
4	4	2	1	5	2	3	3	104.247
5	4	1	1	3	1	3	5	121.84
5	3	1	1	2	3	3	6	339.427
4	4	2	2	5	2	1	3	69.1006
4	4	2	2	5	4	1	3	55.6585
4	2	2	2	5	1	5	3	294.4
4	4	2	1	5	5	3	3	43.8727
4	4	2	1	5	1	1	2	42.1422
4	5	2	1	5	4	3	3	40.0814
4	4	2	1	5	3	3	3	75.492
4	4	2	2	5	4	3	3	51.4793
4	4	2	2	5	2	1	3	56.2902
4	3	2	2	5	1	3	3	158.436
4	4	2	1	5	4	1	3	55.4726
4	4	2	1	5	5	3	3	65.6109
4	4	2	1	5	3	3	3	39.7714
5	5	2	2	4	4	2	4	83.9722
4	4	2	2	5	2	3	3	37.3314
4	4	2	1	5	4	3	3	23.8984
4	2	2	1	6	5	3	2	319.643
4	4	2	1	5	4	3	3	49.3731
4	4	2	1	5	3	1	3	35.4173
4	4	3	4	5	3	3	3	51.7467
4	4	2	2	5	3	3	3	34.9999
4	4	2	2	5	4	3	2	18.5788
4	4	2	1	5	4	1	3	20.0476
4	4	2	2	6	3	3	2	21.0665
4	4	2	1	5	5	3	3	29.924
4	4	3	4	5	5	3	3	13.8743
4	3	6	6	6	1	5	2	51.02
3	4	2	2	6	3	3	2	4.07243
4	4	2	2	5	1	3	3	23.7661
4	4	2	1	5	3	1	3	20.1392
4	4	2	3	6	2	3	2	13.6102
4	4	3	4	6	4	3	2	12.8762
3	3	2	2	6	3	3	2	4.32105
3	4	2	2	6	3	3	2	7.98513
3	3	1	2	6	3	3	2	16.1007
3	3	2	2	5	2	3	3	7.99512
3	3	2	2	5	3	3	3	7.1934
5	5	2	1	5	3	3	2	137.81
5	5	2	2	5	4	1	2	139.046
6	5	2	2	5	3	2	3	121.685
6	5	2	2	6	2	1	2	171.165
6	5	2	2	6	3	1	1	158.859
6	6	2	1	6	3	3	1	132.455
6	5	2	1	6	1	1	2	203.706
6	6	2	1	5	3	3	3	179.474
5	6	2	2	6	1	4	2	0
5	5	2	2	5	4	1	2	116.137
5	5	2	2	6	2	1	2	137.336
5	5	2	2	6	4	1	2	151.347
5	6	2	2	6	3	2	1	77.3463
6	5	2	2	6	3	3	1	142.779
6	5	2	1	6	4	1	2	167.076
6	5	2	1	6	3	1	2	188.971
6	6	2	1	5	2	2	3	147.856
5	5	2	1	5	3	1	2	97.4896
5	5	2	1	5	3	1	2	112.313
5	5	2	1	6	2	1	2	104.547
5	5	2	2	5	4	1	2	154.786
5	5	2	2	6	3	1	1	128.358
6	5	2	2	5	3	3	2	153.591
6	5	2	1	5	3	1	2	167.521
6	5	2	1	5	3	3	3	199.073
5	5	2	2	5	4	3	3	73.7232
5	5	2	1	5	2	1	3	87.0708
5	5	2	1	5	3	1	2	109.998
5	2	2	1	5	2	5	2	390.74
5	5	2	2	5	2	3	2	114.657
5	2	2	2	6	2	5	2	412.1
5	5	2	2	5	3	1	2	158.011
6	5	2	2	5	2	3	3	163.866
6	5	2	2	5	2	1	2	192.601
6	6	2	2	6	3	3	1	118.397
5	4	2	1	5	2	1	3	84.4594
5	5	2	1	5	2	2	3	57.8871
5	5	2	1	5	2	3	3	78.5114
5	5	2	1	5	3	3	2	86.0408
5	5	2	1	5	2	1	3	118.586
5	5	2	2	5	3	3	2	110.125
5	5	2	2	5	2	3	2	164.807
5	5	2	2	6	2	1	2	139.574
5	5	2	2	6	3	1	2	153.019
4	4	2	1	5	3	3	3	75.7246
4	4	2	1	5	2	3	3	95.8728
4	4	2	1	5	2	1	3	84.2349
5	4	2	1	5	1	1	2	95.404
5	4	2	2	5	1	1	2	87.6943
5	5	2	2	5	3	1	2	114.737
5	5	2	2	5	1	3	3	131.535
5	2	2	2	6	1	5	1	371.62
4	4	2	1	5	1	3	3	65.9487
4	4	2	1	6	2	1	2	29.7621
4	4	2	1	5	3	3	2	64.5283
4	4	2	1	5	2	3	3	83.966
4	4	2	2	5	4	3	2	84.9794
5	5	2	2	6	2	1	2	96.6551
5	5	2	1	6	2	1	2	105.633
4	4	2	2	5	4	3	3	27.3411
4	4	2	1	6	2	1	2	14.4194
4	4	2	1	5	2	1	2	41.6911
3	3	2	1	6	1	3	2	8.25443
4	4	2	1	6	2	1	2	15.9495
4	4	2	1	5	4	1	2	24.9164
3	3	2	1	6	4	1	2	6.05966
4	4	2	1	6	3	1	2	13.0637
4	4	2	1	5	2	1	2	19.7364
4	4	2	1	5	2	1	3	34.2629
6	5	2	1	6	3	3	1	164.488
6	6	2	1	6	3	2	1	100.956
6	6	2	1	6	4	3	1	168.231
6	5	2	2	6	3	3	1	144.73
6	5	2	1	6	1	1	1	168.458
6	5	2	1	6	1	3	1	194.045
6	5	2	1	6	4	1	1	165.387
6	5	2	2	6	4	1	1	126.095
6	5	2	1	6	3	1	1	141.724
6	5	2	1	6	3	3	1	141.816
6	5	2	1	6	2	1	1	157.034
6	6	2	1	6	4	3	1	136.11
6	6	2	1	6	4	3	1	132.872
5	5	2	2	6	3	3	1	113.155
5	5	2	1	6	3	3	1	151.664
6	5	2	1	6	3	1	1	134.553
6	2	2	3	6	1	5	1	433.66
6	6	2	1	6	4	3	1	120.951
6	6	2	1	6	4	3	1	120.965
6	5	2	1	6	1	1	1	148.468
5	6	2	1	6	3	2	1	95.8648
5	5	2	1	6	1	1	1	107.24
5	5	2	1	6	3	3	1	103.001
5	5	2	1	6	2	1	1	124.384
6	2	2	3	6	1	5	1	423.96
5	6	2	1	6	1	2	1	80.4145
5	5	2	1	6	2	3	1	148.501
5	5	2	1	6	2	3	1	118.309
5	5	2	1	6	3	3	1	92.0127
5	5	2	1	6	2	1	1	116.365
5	5	2	2	6	1	3	1	100.645
5	6	2	2	6	3	2	1	81.7738
5	5	2	1	6	2	3	1	104.125
5	5	2	1	6	4	3	1	103.373
5	5	1	1	6	3	1	1	123.22
5	5	2	1	6	3	3	1	77.4424
5	5	2	1	6	3	1	1	96.444
5	5	2	2	6	4	3	1	90.966
5	5	2	1	6	3	1	1	116.27
5	5	2	2	6	2	1	1	107.18
5	5	2	1	6	4	3	1	113.825
5	5	1	1	6	3	2	2	87.1493
5	5	1	1	6	4	2	1	79.092
5	5	1	1	6	3	1	2	82.2807
5	5	1	1	6	2	1	2	93.8094
5	5	2	2	6	4	1	1	87.9994
5	5	2	2	6	4	3	1	77.9859
5	5	1	1	6	1	3	1	76.079
5	6	1	1	6	2	2	1	60.5299
5	5	1	1	6	3	2	1	69.2678
5	5	1	1	6	3	3	1	87.2559
5	4	1	1	3	3	3	4	119.704
5	4	1	1	3	6	3	4	127.754
5	4	1	1	2	4	2	5	167.349
5	4	1	1	2	1	3	5	136.158
4	5	1	1	4	2	3	4	68.0995
4	5	1	1	4	3	2	4	51.4012
4	4	2	1	6	2	3	3	18.6941
4	4	2	1	6	4	3	3	10.6242
3	3	2	1	6	2	3	2	29.4166
3	3	2	1	6	2	3	2	4.21361
3	4	1	1	6	2	3	2	3.62205
3	3	1	1	5	2	3	3	2.82698
3	3	2	3	6	3	3	2	4.65772
3	3	2	1	6	6	3	2	1.29535
4	4	2	1	5	4	1	3	17.4482
4	4	2	1	5	1	1	3	26.6411
3	3	2	1	6	1	1	2	24.4806
3	3	2	1	5	1	1	3	20.4728
3	3	1	2	6	1	3	3	6.88422
3	3	2	3	6	1	3	2	48.3374
3	3	2	3	6	2	1	2	1.02426
3	3	2	1	6	3	3	2	1.0709
5	5	1	1	3	5	2	4	71.5721
4	4	2	1	4	2	3	4	59.1652
4	4	1	1	4	2	3	4	45.5894
4	4	2	1	5	2	3	3	15.6778
3	4	1	1	5	1	1	3	17.8453
3	3	1	1	5	2	3	3	6.49373
3	3	1	1	6	2	1	2	2.42582
3	3	1	1	6	3	3	2	1.60915
3	3	2	1	6	1	3	2	0.570735
4	4	1	1	4	3	3	4	85.8597
5	3	1	1	3	2	2	4	201.753
4	2	2	1	4	3	5	3	267.56
4	4	2	1	4	2	1	4	49.7081
4	4	1	1	4	1	3	4	45.5934
3	4	2	1	5	2	3	3	11.1699
3	3	1	1	6	1	3	3	2.54669
3	2	1	1	6	2	6	1	39.96
3	3	2	1	5	3	3	3	10.007
6	4	1	1	2	5	3	6	298.975
5	4	1	1	4	1	1	4	113.913
4	4	1	1	4	3	3	4	61.6486
4	4	1	1	4	1	3	4	72.71
4	4	1	1	4	1	3	4	31.9964
3	4	2	1	4	4	2	3	9.42134
3	3	2	1	6	1	1	2	0.824155
3	3	1	1	6	2	3	2	25.5808
3	3	2	1	6	3	3	2	1.43906
5	3	1	1	2	3	2	5	292.725
4	3	2	1	4	3	1	4	153.821
4	4	1	1	3	4	2	4	76.8288
4	4	2	1	4	4	3	4	27.9141
3	3	2	1	5	1	3	3	4.57917
3	3	1	1	5	1	3	3	5.80566
3	3	1	1	6	3	3	2	26.3182
3	3	1	1	6	2	3	2	0.663455
3	3	1	1	6	2	3	2	23.2407
5	4	1	1	2	4	2	5	222.602
6	4	1	1	2	2	3	5	324.066
4	4	2	2	4	4	3	3	33.4082
3	4	2	1	5	5	3	3	6.67845
4	4	2	1	5	1	3	3	36.5394
3	3	2	1	5	2	3	3	3.89889
3	3	2	1	5	1	1	2	1.24026
3	3	1	1	5	2	3	3	3.39394
3	3	1	1	6	1	1	2	0.579361
6	1	1	1	1	5	6	6	601.68
5	3	1	1	3	5	2	4	235.873
4	4	2	2	4	2	3	4	54.9188
3	2	1	1	6	1	6	2	57.42
3	3	2	1	5	1	3	2	1.38103
3	2	2	1	6	1	6	2	45.72
3	3	1	1	6	1	3	2	2.52566
3	3	2	1	6	1	1	2	1.0633
4	4	1	1	4	2	3	4	59.0197
3	3	1	1	5	4	3	3	12.4055
3	3	2	2	6	1	1	2	1.7228
3	3	2	2	6	1	1	2	0.67969
3	3	2	2	6	1	6	2	6.64
3	2	2	1	6	1	6	2	18.34
4	4	2	2	4	2	3	3	25.2025
3	3	2	2	5	1	1	2	1.87103
2	2	2	2	6	1	1	2	0.274572
2	2	2	2	6	1	1	2	0.257768
2	2	2	2	6	1	6	2	0
2	2	2	2	6	1	3	2	0.419333
3	3	2	1	6	1	1	1	3.5659
3	3	2	1	6	2	1	2	4.13701
4	4	2	1	5	3	3	3	33.6932
4	4	1	1	5	3	1	2	74.8031
4	5	1	1	6	1	1	2	57.7773
3	3	2	1	6	3	3	2	4.19246
3	3	2	2	6	2	1	2	5.22215
4	4	2	2	5	2	1	3	33.6427
4	5	1	1	5	2	3	2	60.2782
4	5	1	1	5	2	3	2	54.1944
3	3	2	2	6	1	1	1	1.06098
3	3	2	2	6	2	3	3	3.91034
4	4	2	1	5	3	3	3	14.781
4	5	1	1	5	2	3	2	54.8967
3	3	2	2	6	1	3	2	2.19002
3	3	2	1	6	1	3	2	2.97187
4	4	1	1	6	3	1	2	45.2316
3	3	2	1	6	1	3	2	1.55602
4	4	1	1	6	2	3	2	25.3886
5	5	1	1	6	4	3	2	64.5077
5	5	1	1	6	5	3	1	77.2372
5	5	1	1	6	3	3	1	60.2396
5	5	1	2	6	4	3	1	73.5435
5	5	1	1	6	3	3	1	86.2569
5	5	1	1	6	3	3	2	99.3646
5	5	1	1	6	2	3	1	78.2288
5	6	1	1	6	3	2	1	55.1039
4	5	1	1	6	2	3	1	46.1644
4	5	1	1	6	3	1	1	47.9291
5	5	1	1	6	3	3	1	53.8129
5	5	1	1	6	2	1	1	75.011
5	5	1	1	6	4	3	1	74.8225
5	5	1	1	6	3	3	2	83.2653
4	4	1	1	6	3	3	1	31.7444
4	5	1	1	6	4	3	2	63.1222
5	5	1	1	6	5	3	1	53.9199
5	5	1	1	6	5	1	1	62.1846
4	4	1	1	6	4	3	2	24.8611
4	4	1	1	6	3	3	1	39.6212
4	2	1	1	6	2	5	2	206.74
4	4	1	1	6	2	1	2	31.6731
1	1	1	1	3	1	6	5	0
1	1	1	1	2	2	3	6	0.009056
1	1	1	1	3	1	6	5	0
1	1	1	1	3	1	6	5	0
1	1	1	1	3	2	6	5	0
1	1	1	1	4	1	6	4	0
1	1	1	1	4	1	6	4	0
1	1	1	1	3	1	6	4	0
1	1	1	1	3	1	6	4	0
1	1	1	1	4	1	6	4	0
1	1	1	1	4	1	3	4	1e-06
1	1	1	1	4	1	3	4	2e-06
1	1	1	1	4	1	6	4	0
1	1	1	1	3	1	6	4	0
1	1	1	1	3	1	6	5	0
1	1	1	1	3	5	6	5	0
1	1	1	1	2	5	6	6	0
1	1	1	1	2	1	6	5	0
1	1	1	1	4	1	6	4	0
1	1	1	1	3	1	6	4	0
1	1	1	1	3	3	6	5	0
1	1	1	1	2	3	6	6	0
1	1	1	1	4	5	6	4	0
1	1	1	1	3	4	6	4	0
1	1	1	1	3	2	6	5	0
1	1	1	1	3	2	6	5	0
1	1	1	1	2	2	6	5	0
1	1	1	1	1	4	4	6	0
1	1	1	1	1	4	6	6	0
1	1	1	1	2	5	3	5	0.000204
1	1	1	1	3	2	3	5	0.000183
1	1	1	1	2	1	3	5	0.000552
1	1	1	1	2	4	3	5	0.00761
2	2	1	1	1	4	4	6	106.2
2	1	1	1	1	2	6	6	88.4
2	2	1	1	1	2	3	6	3.12388
2	2	1	1	1	5	4	6	25.15
2	1	1	1	1	4	6	6	98.96
2	1	1	1	1	2	6	6	70.1
2	2	1	1	2	1	6	6	19.32
2	1	1	1	1	5	6	6	140.74
1	1	1	1	2	1	3	6	0.009988
1	1	1	1	2	2	6	6	0
2	2	1	1	2	4	6	6	14.46
2	2	1	1	2	1	3	5	0.130326
2	2	1	1	2	3	6	6	8.04001
2	1	1	1	1	4	6	6	119.7
2	2	1	1	2	1	3	6	4.18977
2	2	1	1	2	1	3	6	3.26101
2	1	1	1	1	3	6	6	81.32
1	1	1	1	3	1	6	5	0
1	1	1	1	2	1	6	5	0
1	1	1	1	2	1	6	5	0
2	2	1	1	1	4	6	6	0
2	2	1	1	1	3	3	6	15.5246
2	2	1	1	2	1	3	5	0.185661
2	2	1	1	2	1	6	5	0
2	2	1	1	2	3	3	6	1.33593
1	1	1	1	3	1	6	5	0
1	1	1	1	3	1	6	5	0
1	1	1	1	1	3	3	6	0.176988
1	1	1	1	2	3	6	5	0
1	1	1	1	3	1	6	5	0
1	1	1	1	2	3	6	5	0
2	2	1	1	2	5	6	6	0.640006
2	2	1	1	1	1	3	6	3.80259
1	1	1	1	2	1	6	5	0
1	1	1	1	2	1	3	6	0.014395
2	1	1	1	1	5	6	6	13.92
1	1	1	1	3	1	3	5	0.00519
1	1	1	1	2	2	6	5	0
2	2	1	1	2	1	3	6	0.26253
2	2	1	1	1	2	6	6	40.14
2	2	1	1	1	1	3	6	4.38225
2	2	1	1	2	6	6	5	0
1	1	1	1	1	5	6	6	0
2	1	1	1	1	5	6	6	68.84
1	1	1	1	3	1	3	4	0.000951
1	1	1	1	2	1	6	5	0
2	2	1	1	1	2	3	6	0.382267
2	2	1	1	1	3	6	6	26.06
2	2	1	1	1	1	6	6	0
2	1	1	1	1	5	6	6	97.96
2	2	1	1	2	2	6	6	0
2	2	1	1	2	5	3	5	1.26116
1	1	1	1	3	3	6	4	0
1	1	1	1	3	3	6	4	0
1	1	1	1	2	4	6	5	0
1	1	1	1	2	3	3	5	0.007307
1	1	1	1	2	1	3	5	0.027758
1	1	1	1	2	1	6	5	0
2	1	1	1	1	3	6	6	91.14
2	1	1	1	1	1	6	6	24
1	1	1	1	3	3	6	5	0
2	2	1	1	2	5	3	6	4.33453
4	3	1	1	2	1	2	5	113.655
3	2	1	1	2	5	6	5	229.88
3	3	1	1	2	3	2	4	14.79
2	2	1	1	2	1	3	5	18.7564
3	1	1	1	1	2	6	6	246.78
3	1	1	1	1	5	6	6	295.44
3	3	1	1	3	2	3	4	5.48032
2	1	1	1	1	2	6	6	104.38
2	2	1	1	2	4	6	5	34.06
3	1	1	1	1	4	6	6	171.66
2	2	1	1	2	2	3	6	4.47496
3	1	1	1	1	2	6	6	160.06
3	1	1	1	1	5	6	6	192.86
3	3	1	1	2	6	3	4	9.59153
2	2	1	1	4	1	3	3	0.558349
2	3	1	1	5	2	3	3	0.408608
2	2	1	1	1	1	6	6	58.9
2	2	1	1	2	1	3	6	6.76489
2	2	1	1	2	3	2	5	4.25636
2	1	1	1	1	5	6	6	137.72
2	2	1	1	2	5	6	5	91.64
3	1	1	1	1	5	6	6	178.14
2	2	1	1	2	5	2	4	0.308418
2	2	2	2	5	2	3	3	0.094257
2	2	1	1	5	1	3	2	0.050335
2	2	1	1	6	1	6	1	0
2	2	1	1	1	1	3	6	5.04086
2	2	1	1	1	3	3	6	8.96217
2	2	1	1	2	6	3	5	6.52281
2	1	1	1	1	6	6	6	74.98
2	2	1	1	3	5	3	3	0.057608
2	2	1	1	4	3	3	3	0.013128
2	2	2	2	5	1	1	2	0.005537
1	1	2	1	6	1	6	1	0
2	2	1	1	6	1	6	1	0
2	2	1	1	6	1	6	1	0
2	2	1	1	2	3	3	5	3.31813
2	2	1	1	2	1	3	4	0.253952
2	2	1	1	1	5	3	6	10.696
1	1	1	1	4	2	6	3	0
1	1	1	1	5	1	6	2	0
1	1	2	1	6	1	6	2	0
1	1	2	2	6	1	1	1	0.000748
1	1	1	1	6	1	6	1	0
1	1	1	1	6	1	6	1	0
1	1	1	1	6	1	6	1	0
5	1	1	1	2	5	6	6	476.84
4	4	2	1	3	1	1	4	92.6969
4	4	1	1	3	1	3	4	83.0937
4	3	1	1	3	4	3	4	157.603
4	4	1	1	5	1	3	3	23.4467
4	2	2	1	1	4	3	6	296.896
4	3	2	1	3	2	2	4	164.813
4	4	2	2	3	1	1	4	34.4442
4	4	2	1	3	1	1	4	31.6332
3	4	2	1	4	1	1	3	20.1228
3	2	2	1	5	1	6	3	126.78
3	2	1	1	5	2	6	3	73.3
4	1	1	1	1	5	6	6	354.96
4	3	1	1	2	6	2	5	135.403
4	3	1	1	4	3	1	3	42.6034
3	3	1	1	4	2	1	3	12.2051
3	3	2	1	4	2	3	3	9.60996
3	4	1	1	4	3	2	4	11.3179
3	4	1	1	4	3	3	4	20.3052
3	3	1	1	5	1	3	3	3.17096
3	2	1	1	5	2	6	3	76.6
4	3	1	1	3	5	3	4	40.7162
3	4	1	1	3	5	2	4	20.821
3	4	1	1	3	2	2	4	11.2711
3	3	2	1	5	1	1	2	9.70004
3	3	2	2	5	1	1	2	5.55307
3	3	1	1	5	1	3	3	0.779785
3	2	2	1	5	1	6	2	38.92
3	3	1	1	5	2	3	3	2.56763
3	3	1	1	4	2	3	3	2.44364
3	3	1	1	5	3	3	3	1.40196
3	3	1	1	2	1	3	4	36.0043
3	3	1	1	4	5	3	4	20.8917
3	2	2	2	5	1	6	2	35.12
2	2	2	2	6	1	1	2	0.190293
2	2	1	1	6	1	6	2	0
2	2	1	1	5	1	6	2	0
3	3	1	1	4	2	4	3	0
3	3	1	1	5	2	3	3	1.19297
2	3	1	1	5	1	3	2	0.561921
2	2	2	2	6	1	1	2	0.151277
2	2	2	2	6	1	1	1	0.097916
3	3	2	1	5	5	3	3	0.95193
2	2	1	1	5	1	3	2	0.145074
3	3	1	1	3	4	3	4	3.56603
2	2	1	1	6	1	6	1	0
2	2	2	2	6	1	1	1	0.075222
2	2	2	1	5	1	6	2	0
2	2	2	2	5	1	6	2	1.46
2	2	2	2	6	1	1	1	0.022725
2	2	2	2	6	1	1	1	0.030046
2	2	2	2	6	1	1	1	0.033518
2	2	1	1	5	1	6	2	0
2	2	2	1	5	1	6	2	0
2	2	1	1	6	1	6	1	0
2	2	1	1	6	1	6	1	0
2	2	1	1	6	1	6	1	0
2	2	1	1	6	1	6	1	0
2	2	1	1	5	4	6	3	0
2	2	1	1	6	1	6	1	0
3	2	1	1	5	1	6	2	71.42
2	2	1	1	5	1	6	2	3.71998
2	2	2	2	6	1	1	1	0.220236
2	2	2	2	6	1	6	1	0
2	2	1	1	6	1	6	1	0
2	2	1	1	6	1	3	1	0.118566
3	2	1	1	5	1	6	2	20.78
2	2	1	1	5	1	3	2	0.351419
2	2	2	1	6	1	6	1	0
2	2	1	1	6	1	3	1	0.183277
2	2	1	1	6	1	6	1	0
2	2	1	1	6	1	6	1	0
2	2	3	4	5	1	5	2	0
2	2	2	2	6	1	6	1	0
2	2	1	1	6	1	6	1	0
2	2	1	1	6	1	6	1	0
2	2	1	1	6	1	1	1	0.074594
2	2	1	1	6	1	1	1	0.072568
2	2	1	1	6	1	6	1	0
2	2	1	1	5	1	3	2	0.148292
2	2	1	1	6	1	6	1	0
2	2	1	1	6	1	1	1	0.044742
2	2	1	1	6	1	6	1	0
2	2	1	1	6	1	1	1	0.066356
2	2	1	1	6	1	1	1	0.081231
2	2	1	1	6	1	6	1	0
2	2	1	1	6	1	6	1	0
2	2	1	1	6	1	3	1	0.047585
2	2	1	1	6	1	6	1	0
2	2	1	1	6	1	6	1	0
2	2	1	1	6	1	6	1	0
2	2	1	1	6	1	6	1	0
2	2	1	1	6	1	1	1	0.056296
2	2	1	1	6	1	1	1	0.092398
2	2	1	1	6	1	3	1	0.087338
2	2	1	1	6	1	6	1	0
2	2	1	1	6	1	6	2	0
2	2	1	1	6	1	6	1	0
2	2	1	1	6	1	6	1	0
2	2	1	1	6	1	3	1	0.06043
2	2	1	1	6	1	6	1	0
2	2	1	1	6	1	1	1	0.039935
2	2	1	1	6	1	6	1	0
2	2	1	1	6	1	6	1	0
2	2	1	1	5	2	6	2	0
2	2	1	1	6	1	6	1	0
2	2	1	1	6	1	6	1	0
2	2	1	1	6	1	6	1	0
2	2	1	1	6	1	3	1	3.24685
2	2	1	1	6	1	6	1	0
2	2	1	1	6	1	6	1	0
1	1	1	1	5	1	6	3	0
1	1	1	1	4	1	6	3	0
1	1	1	1	4	1	6	3	0
1	1	1	1	4	5	6	4	0
1	1	1	1	3	6	6	4	0
1	1	1	1	4	1	6	3	0
1	1	1	1	5	1	6	3	0
1	1	1	1	5	1	6	3	0
1	1	1	1	5	1	6	3	0
1	1	1	1	5	1	6	3	0
1	1	1	1	5	2	6	3	0
1	1	1	1	5	1	6	3	0
1	1	1	1	5	1	6	2	0
1	1	1	1	5	1	6	2	0
1	1	1	1	5	1	6	2	0
1	1	1	1	6	1	6	2	0
1	1	1	1	6	1	6	2	0
1	1	1	1	6	1	6	2	0
1	1	1	1	5	2	6	2	0
1	1	1	1	6	4	6	2	0
1	1	1	1	6	6	6	2	0
1	1	1	1	5	4	6	2	0
1	1	1	1	6	2	6	2	0
1	1	1	1	6	1	6	1	0
1	1	1	1	6	2	6	1	0
1	1	1	1	6	1	6	1	0
1	1	1	1	6	2	6	2	0
1	1	1	1	5	1	6	2	0
1	1	1	1	6	1	6	1	0
1	1	1	1	6	1	6	1	0
1	1	1	1	6	1	6	1	0
1	1	1	1	6	1	6	1	0
1	1	1	1	6	1	6	1	0
1	1	1	1	6	1	6	1	0
1	1	1	1	6	1	6	1	0
1	1	1	1	6	1	6	1	0
1	1	1	1	6	2	6	1	0
1	1	1	1	6	2	6	1	0
1	1	1	1	6	1	3	1	0
1	1	1	1	6	1	6	1	0
1	1	1	1	6	1	6	1	0
1	1	1	1	6	1	6	1	0
1	1	1	1	6	1	6	1	0
1	1	1	1	6	1	6	1	0
1	1	1	1	6	1	2	1	0
1	1	1	1	6	1	3	1	0
1	1	1	1	6	1	3	1	0
1	1	1	1	6	1	6	1	0
1	1	1	1	6	1	6	1	0
1	1	1	1	6	1	6	1	0
1	1	1	1	6	1	6	1	0
1	1	1	1	6	1	6	1	0
1	1	1	1	6	1	6	1	0
1	1	1	1	6	1	6	1	0
1	1	1	1	6	1	3	1	0
1	1	1	1	6	1	3	1	0
1	1	1	1	6	1	6	1	0
1	1	1	1	6	1	6	1	0
1	1	1	1	6	1	6	1	0
1	1	1	1	6	1	6	1	0
1	1	1	1	6	1	6	1	0
1	1	1	1	6	1	6	2	0
1	1	1	1	6	1	3	1	0
1	1	1	1	6	1	3	1	0
1	1	1	1	6	1	6	1	0
1	1	1	1	6	1	3	1	0
1	1	1	1	6	1	6	1	0
1	1	1	1	6	1	6	2	0
1	1	1	1	5	1	6	2	0
1	1	1	1	6	1	6	1	0
1	1	1	1	6	1	6	1	0
1	1	1	1	5	1	6	2	0
1	1	1	1	6	1	6	1	0
1	1	1	1	6	1	6	1	0
1	1	1	1	4	2	3	4	8.1e-05
1	1	1	1	1	3	6	6	0
1	1	1	1	2	2	3	5	0.00978
1	1	1	1	2	2	6	5	0
1	1	1	1	4	1	6	4	0
1	1	1	1	3	1	3	4	0.00502
1	1	1	1	2	1	6	5	0
1	1	1	1	3	1	6	4	0
1	1	1	1	4	3	6	4	0
2	2	1	1	2	4	3	5	0.112866
1	1	1	1	5	1	6	3	0
1	1	1	1	4	1	6	3	0
1	1	1	1	3	4	3	4	0.001153
1	1	1	1	3	3	6	5	0
1	1	1	1	4	1	6	3	0
1	1	1	1	4	3	6	4	0
1	1	1	1	4	1	6	4	0
1	1	1	1	5	2	6	3	0
1	1	1	1	5	1	6	3	0
1	1	1	1	4	2	6	3	0
1	1	1	1	5	1	6	2	0
1	1	1	1	5	1	6	2	0
1	1	1	1	5	1	6	2	0
1	1	1	1	5	1	6	2	0
1	1	1	1	5	1	6	2	0
1	1	1	1	5	1	6	2	0
1	1	1	1	5	1	6	3	0
1	1	1	1	5	1	6	3	0
1	1	1	1	5	1	6	3	0
1	1	1	1	5	1	6	2	0
1	1	1	1	6	1	6	1	0
1	1	1	1	6	1	6	1	0
1	1	1	1	6	1	6	1	0
1	1	1	1	6	1	6	1	0
1	1	1	1	6	1	6	1	0
1	1	1	1	6	1	6	1	0
1	1	1	1	6	1	6	1	0
1	1	1	1	5	1	6	2	0
1	1	1	1	5	1	6	2	0
1	1	1	2	6	1	1	2	8.5e-05
1	1	1	1	6	1	3	1	0
1	1	1	1	6	1	3	1	1e-06
1	1	1	1	6	1	6	1	0
1	1	1	1	6	1	3	1	3e-06
1	1	1	1	6	1	3	1	3e-06
1	1	1	1	6	1	6	1	0
1	1	1	1	6	1	6	1	0
1	1	1	1	5	1	6	1	0
1	1	1	1	5	1	6	1	0
1	1	1	2	6	1	1	1	3.9e-05
1	1	1	1	6	1	3	1	0
1	1	1	1	6	1	6	1	0
1	1	1	1	6	1	6	1	0
1	1	1	1	6	1	1	1	3e-06
1	1	1	1	6	1	3	1	3e-06
1	1	1	1	6	1	3	1	3e-06
1	1	1	1	6	1	6	1	0
1	1	1	1	6	1	6	1	0
1	1	1	1	6	1	6	1	0
1	1	1	1	5	1	6	1	0
1	1	1	1	6	1	6	1	0
1	1	1	1	6	1	6	1	0
1	1	1	1	6	1	6	1	0
1	1	1	1	6	1	6	1	0
1	1	1	1	6	1	3	1	1e-06
1	1	1	1	6	1	6	1	0
1	1	1	1	6	1	6	1	0
1	1	1	1	6	1	6	2	0
1	1	1	1	5	1	6	2	0
1	1	1	1	5	2	6	2	0
1	1	1	1	6	1	3	1	0
1	1	1	1	6	1	6	1	0
1	1	1	1	6	1	3	1	0
1	1	1	1	6	1	6	1	0
1	1	1	1	6	1	6	2	0
1	1	1	1	5	1	6	2	0
1	1	1	1	5	1	6	2	0
1	1	1	1	5	1	6	2	0
1	1	1	1	5	1	6	2	0
1	1	1	1	5	1	6	2	0
1	1	1	1	5	1	6	2	0
1	1	1	1	5	1	6	2	0
1	1	1	1	5	1	6	2	0
1	1	1	1	6	1	6	2	0
1	1	1	1	5	1	6	2	0
1	1	1	1	5	1	6	2	0
1	1	1	1	5	1	3	2	1.1e-05
1	1	1	1	5	4	6	3	0
1	1	1	1	5	1	6	3	0
1	1	1	1	5	1	3	2	0.000175
1	1	1	1	5	2	6	3	0
1	1	1	1	5	1	6	2	0
1	1	1	1	5	1	6	2	0
1	1	1	1	5	1	6	3	0
1	1	1	1	5	1	6	2	0
1	1	1	1	5	1	6	3	0
1	1	1	1	5	1	6	3	0
1	1	1	1	4	2	6	3	0
1	1	1	1	4	1	6	3	0
1	1	1	1	4	1	6	2	0
1	1	1	1	5	1	6	2	0
1	1	1	1	5	1	6	2	0
1	1	1	1	5	1	6	2	0
1	1	1	1	5	1	6	3	0
1	1	1	1	4	1	6	3	0
1	1	1	1	4	1	6	3	0
1	1	1	1	4	2	6	3	0
1	1	1	1	4	2	6	3	0
1	1	1	1	4	1	6	3	0
1	1	1	1	4	2	6	3	0
2	2	1	1	2	6	3	5	0.243169
1	1	1	1	3	2	3	4	0.010836
1	1	1	1	5	1	6	3	0
1	1	2	2	5	1	6	2	0
1	1	2	3	6	1	5	2	0
1	1	2	1	6	1	1	1	0.000279
1	1	2	1	6	1	4	1	0
1	1	1	1	6	1	6	1	0
1	1	1	1	6	1	6	1	0
1	1	1	1	6	2	6	1	0
1	1	1	1	5	1	6	2	0
1	1	1	1	5	1	6	2	0
1	1	1	1	5	1	3	2	0.000418
1	1	2	2	4	3	6	3	0
1	1	2	2	6	1	6	2	0
1	1	2	1	6	1	3	1	0.000192
1	1	1	1	6	1	6	1	0
1	1	1	1	6	1	6	1	0
1	1	1	1	6	1	6	1	0
1	1	1	1	6	1	6	1	0
1	1	1	1	6	1	6	2	0
1	1	1	1	6	2	6	2	0
1	1	1	1	6	1	6	1	0
1	1	1	1	6	1	3	1	7.1e-05
1	1	1	1	6	1	6	1	0
1	1	1	1	6	1	6	1	0
1	1	1	1	6	1	6	1	0
1	1	1	1	6	1	6	1	0
1	1	1	1	6	1	6	1	0
1	1	1	1	6	1	6	1	0
1	1	1	1	6	1	6	1	0
1	1	1	1	6	1	6	1	0
1	1	1	1	6	1	2	1	1.2e-05
1	1	1	1	6	1	6	1	0
1	1	1	1	6	1	3	1	5.6e-05
1	1	1	1	6	1	6	1	0
1	1	1	1	6	1	6	1	0
1	1	1	1	6	1	6	1	0
1	1	1	1	6	1	6	1	0
1	1	1	1	6	1	6	1	0
1	1	1	1	6	1	6	1	0
1	1	1	1	6	1	6	1	0
1	1	1	1	6	1	3	1	8e-06
1	1	1	1	6	1	6	1	0
1	1	1	1	6	1	6	1	0
1	1	1	1	5	1	6	1	0
1	1	1	1	6	1	6	2	0
1	1	1	1	6	1	6	2	0
1	1	1	1	6	1	6	1	0
1	1	1	1	6	1	6	1	0
1	1	1	1	6	1	6	1	0
1	1	1	1	6	1	6	2	0
1	1	1	1	6	1	6	1	0
1	1	1	1	6	1	6	1	0
1	1	1	1	6	1	6	2	0
1	1	1	1	5	1	6	2	0
1	1	1	1	5	1	6	2	0
1	1	1	1	6	1	6	1	0
1	1	1	1	5	1	6	2	0
1	1	1	1	5	1	6	2	0
1	1	1	1	5	1	6	2	0
1	1	1	1	6	2	6	1	0
1	1	1	1	6	1	6	2	0
1	1	1	1	5	1	6	2	0
1	1	1	1	5	1	3	2	2.9e-05
1	1	1	1	5	1	6	1	0
1	1	1	1	6	1	6	1	0
1	1	1	1	5	1	3	2	5.6e-05
1	1	1	1	5	1	3	2	2.8e-05
1	1	1	1	5	1	6	2	0
1	1	1	1	5	1	6	2	0
1	1	1	1	5	1	6	2	0
1	1	1	1	5	1	3	2	1.7e-05
1	1	1	1	4	2	6	3	0
1	1	1	1	4	2	6	3	0
1	1	1	1	5	3	6	2	0
1	1	1	1	6	1	6	1	0
1	1	1	1	6	1	6	1	0
1	1	1	1	6	1	6	1	0
1	1	1	1	6	1	6	1	0
1	1	1	1	6	1	3	1	7.1e-05
1	1	1	1	6	1	6	1	0
1	1	1	1	6	1	6	1	0
1	1	1	1	6	1	6	1	0
1	1	1	1	6	1	6	1	0
1	1	1	1	6	1	6	1	0
1	1	1	1	6	1	6	1	0
1	1	1	1	6	1	6	1	0
1	1	1	1	6	1	6	1	0
1	1	1	1	6	1	6	1	0
1	1	1	1	5	1	6	2	0
1	1	1	1	5	1	6	2	0
1	1	1	1	5	1	6	2	0
1	1	1	1	5	1	6	2	0
1	1	1	1	4	1	3	3	5e-06
1	1	1	1	4	1	6	3	0
1	1	1	1	4	1	3	3	1.8e-05
1	1	1	1	4	1	6	3	0
1	1	1	1	4	1	6	3	0
1	1	1	1	4	1	6	2	0
1	1	1	1	5	1	6	2	0
1	1	1	1	4	1	3	2	5e-06
1	1	1	1	4	1	6	3	0
1	1	1	1	4	1	6	3	0
1	1	1	1	4	1	6	3	0
1	1	1	1	4	1	6	2	0
1	1	1	1	5	1	3	2	1e-05
1	1	1	1	4	1	6	3	0
1	1	1	1	4	1	6	3	0
1	1	1	1	4	1	6	3	0
1	1	1	1	4	1	6	2	0
1	1	1	1	4	1	6	2	0
1	1	1	1	4	2	6	3	0
1	1	1	1	4	1	6	2	0
1	1	1	1	4	1	6	2	0
1	1	1	1	5	1	6	2	0
1	1	1	1	5	1	6	2	0
1	1	1	1	5	1	6	2	0
1	1	1	1	5	1	6	2	0
1	1	1	1	5	1	6	1	0
1	1	1	1	5	1	6	2	0
1	1	1	1	5	1	6	2	0
1	1	1	1	5	1	3	1	1e-06
1	1	1	1	5	1	6	1	0
1	1	1	1	6	1	6	1	0
1	1	1	1	5	1	6	2	0
1	1	1	1	5	1	3	2	1.6e-05
1	1	1	1	5	1	6	1	0
1	1	1	1	5	1	6	2	0
1	1	1	1	5	1	6	2	0
1	1	1	1	5	1	6	2	0
1	1	1	1	5	1	6	2	0
1	1	1	1	5	1	6	2	0
1	1	1	1	4	2	6	2	0
1	1	1	1	5	1	6	2	0
1	1	1	1	5	1	6	2	0
1	1	1	1	5	1	6	1	0
1	1	1	1	6	1	6	1	0
1	1	1	1	6	1	6	1	0
