# Supplementary material for: Primary determinants of water yield services in arid NW China: An empirical analysis of Gansu Province
Source: PLoS One. 2025 Aug 6;20(8):e0329580. doi: 10.1371/journal.pone.0329580 (PMC12327602; doi:10.1371/journal.pone.0329580)
Supplement: S2 File — (ZIP) [file pone.0329580.s002.zip › S2 File/Geographically Weighted Regression Data from 2000 to 2022.xlsx]

## Sheet: 2000 original data
NAME	cultivated land	forest	grass	construction land	slope	temperature	DEM	rainfall	population density	gdp	Evapotranspiration	water yield
城关区	0.0732156	0.0593698	0.058765	0.135237	10.9755	8.88072	1674.83	320.133	1970.28	2136.3	315.68	4.43778
七里河区	0.151188	0.123045	0.149676	0.0960378	14.8611	6.33417	2087.22	364.905	1421.92	1561	351.15	13.3662
西固区	0.136719	0.104362	0.123778	0.288113	12.2237	8.46382	1771.52	332.057	1198.64	1514.42	324.626	6.82693
安宁区	0.0410599	0.0202506	0.0182116	0.0562787	7.36082	9.19153	1619.32	320.569	1649.62	2166.77	312.502	7.85729
红古区	0.218823	0.0491382	0.24351	0.087358	10.2797	8.23355	1844.48	338.092	659.502	1124.92	331.847	6.60529
永登县	2.71341	1.0466	2.32948	0.572867	9.37363	6.06463	2215.69	329.108	88.1302	55.7403	320.192	8.82097
皋兰县	0.97083	0.0848027	1.241	0.174716	7.77656	7.88283	1879.66	289.378	72.2376	42.5083	287.76	1.68225
榆中县	1.53885	0.534754	1.38092	0.460589	12.9744	6.16434	2129.92	340.75	139.757	42.2277	328.443	12.256
嘉峪关市	0.116745	0.0197988	0.225334	0.951698	3.01796	6.88487	1746.95	104.675	120.868	135.098	104.704	0.014921
金川区	0.411849	0.0358239	0.610988	0.365392	3.497	6.63363	1672.84	172.829	82.0496	78.5048	169.889	2.87645
永昌县	1.42159	0.55147	1.06198	1.12837	5.10558	4.88777	2127.73	266.142	45.4404	22.9858	247.755	18.1873
白银区	0.421531	0.0588117	0.692025	0.172196	7.09851	8.09853	1805.36	241.465	137.098	146.332	240.387	0.981423
平川区	0.949286	0.0947153	0.869204	0.694384	7.22896	7.35182	1876.33	241.931	131.407	135.662	239.468	1.92672
靖远县	2.773	0.287813	2.40575	1.23057	8.14477	7.98902	1767.07	228.94	84.1491	24.3168	228.227	0.788093
会宁县	3.8467	0.254381	2.06887	0.0274394	11.2597	7.15251	1903.16	351.89	100.233	12.2054	340.699	11.0922
景泰县	2.00693	0.376363	2.46416	2.13047	5.42546	7.19308	1905.67	219.414	43.1896	15.1258	216.788	2.75419
秦州区	1.67975	0.985077	0.572321	0.139717	13.1199	7.9685	1705.81	600.771	206.69	70.0309	493.551	107.206
麦积区	1.22698	3.19911	0.959777	1.17429	17.8551	8.91541	1566.27	619.443	190.473	64.7941	521.572	97.7147
清水县	1.58613	0.491462	0.501417	0.0181996	12.8057	8.04347	1691.63	584.545	147.985	14.7618	484.928	99.483
秦安县	1.42909	0.158922	0.372113	0.253954	12.9349	8.22789	1616.15	541.579	334.621	33.643	462.338	79.2179
甘谷县	1.4154	0.225759	0.35212	0.329552	12.4245	8.15462	1714.51	550.902	345.317	41.379	471.495	79.3121
武山县	1.04104	0.716956	0.699115	0.249474	15.8679	6.3936	2025.78	547.768	200.634	24.9296	465.909	81.7643
张家川回族自治县	0.842802	0.52997	0.329182	0.107518	12.0451	6.31044	1950.77	574.307	228.155	18.8186	474.788	99.1601
凉州区	2.73944	0.296264	0.776491	0.615426	4.07879	7.26773	1754.4	203.901	158.17	70.4024	202.736	1.24101
民勤县	2.09697	0.55931	1.48337	0.374631	1.08824	8.40434	1390.7	117.108	18.9452	5.24253	117.11	0.015874
古浪县	2.91248	0.264507	1.4907	0.43315	5.75449	6.33996	2035.95	233.043	72.027	12.1546	231.318	1.77642
天祝藏族自治县	1.45582	5.9018	2.17107	0.671145	15.3895	-0.083571	3064.55	408.103	55.9208	17.7575	325.17	82.3296
甘州区	1.53882	0.179545	0.493044	3.27985	2.71328	6.65878	1708.75	224.237	131.075	69.3418	219.922	4.21881
肃南裕固族自治县	0.291902	7.43252	7.26792	4.17638	17.7601	-2.81576	3195.49	327.726	4.2741	2.58974	233.731	93.3963
民乐县	1.38221	0.574059	0.34982	3.02869	5.44659	3.40979	2301.28	332.629	84.3667	33.7191	295.134	36.5125
临泽县	0.653847	0.107073	0.166933	0.985018	1.67611	7.40104	1509.42	177.822	53.0143	27.9112	177.857	0.12919
高台县	0.624528	0.0997913	0.43153	2.37491	2.01776	7.4334	1505.78	160.9	37.2509	17.0572	160.59	0.40008
山丹县	1.48688	2.06856	1.66564	4.62017	7.79578	1.76774	2573.12	348.115	36.6971	18.9182	293.232	54.6905
崆峒区	1.33743	0.456489	0.543373	0.712864	11.0016	8.40294	1562.13	472.677	233.946	93.5978	430.323	42.611
泾川县	1.19096	0.234184	0.349329	0.538708	10.1345	10.0391	1201.05	495.812	204.326	54.6516	448.594	47.1498
灵台县	1.58043	0.337324	0.561718	0.0361192	12.1208	9.96119	1230.72	539.847	106.709	33.9403	482.499	57.0044
崇信县	0.668744	0.174229	0.231252	0.0041999	11.6142	9.44152	1366.41	517.375	118.946	38.6515	465.917	51.1145
庄浪县	1.19083	0.272559	0.400942	0.42643	12.2529	6.63691	1869.53	522.558	264.709	38.0963	444.18	78.3826
静宁县	1.89173	0.141435	0.568478	0.499789	11.4497	6.83109	1797.56	458.547	198.163	31.0842	413.702	45.2274
华亭市	0.822143	0.409822	0.34062	0	11.9129	7.41273	1737.24	540.675	144.55	61.9612	466.091	74.4789
肃州区	1.42749	0.0425741	0.268166	2.36959	1.37379	7.29357	1542.48	131.757	97.2057	50.4091	131.807	0.038387
金塔县	0.636466	0.186135	0.427708	4.2671	1.37324	8.12068	1310.27	81.3958	8.48625	5.21335	81.3931	0.003886
瓜州县	0.618444	0.279974	2.0351	2.14699	1.38136	7.27487	1561.92	53.177	4.20375	2.20867	53.1609	0.000165
肃北蒙古族自治县	0.0425083	0.629469	9.06606	13.9686	5.81975	0.84479	2554.23	103.713	0.310505	0.261991	92.4912	11.2105
阿克塞哈萨克族自治县	0.00727276	0.0577221	3.37999	15.7891	7.01053	-1.33238	3293.72	69.7285	0.702294	0.565492	61.1378	8.48046
玉门市	0.829919	0.505653	1.78104	0.678985	2.93357	6.54695	1699.92	80.7134	13.9743	18.5486	80.3448	0.394346
敦煌市	0.391662	0.238091	2.47665	0.86938	1.89922	9.30839	1294.28	27.3924	6.85826	3.17568	27.3985	1.5e-05
西峰区	0.684539	0.160649	0.293573	0.0814781	9.1464	9.59685	1264.9	467.203	320.048	92.8028	425.152	42.0173
庆城县	1.785	0.313353	0.971741	0.041999	13.6673	9.63963	1300.63	418.391	116.957	68.7827	402.873	15.4449
环县	5.41484	0.758361	3.73806	0.736663	11.9724	8.53412	1571.36	333.246	34.8693	3.73014	329.325	4.19057
华池县	2.00541	1.359	1.37481	0.0330392	13.8422	8.91548	1439.93	374.076	33.4802	6.47491	367.259	7.04427
合水县	0.922696	2.9817	0.837072	0.115917	13.2526	9.09312	1336.54	426.41	52.1544	9.83185	410.851	15.6786
正宁县	0.92576	1.11296	0.194352	0.173036	12.0968	9.36005	1341.01	506.742	155.639	20.7971	463.097	43.4802
宁县	1.74822	1.41754	0.608744	0.391711	11.5575	9.7147	1235.62	478.727	183.751	21.8123	441.485	37.3081
镇原县	2.62236	0.239446	1.12928	0.530588	11.7083	9.42442	1358.27	438.377	140.293	14.6799	413.886	24.6666
安定区	1.92814	0.239791	1.55642	0.0475989	11.429	6.17512	2065.78	392.676	124.177	23.9915	372.866	19.8423
通渭县	2.29987	0.127217	0.895592	0.181996	11.2486	6.27609	1958.46	484.36	150.204	18.0974	430.169	54.1735
陇西县	1.76098	0.0948216	0.799983	0.166876	11.3077	6.24968	2037.27	478.388	192.227	30.0765	426.309	52.1186
渭源县	1.21878	0.642969	0.665945	0.229315	12.6425	5.06491	2381.99	482.676	163.001	19.0585	421.662	61.1086
临洮县	1.20632	0.308835	1.29385	0.8621	11.701	5.64446	2256.01	431.501	181.749	27.9362	397.654	33.9441
漳县	1.11917	1.87103	0.500926	0.0467589	16.5435	4.56819	2528.89	544.57	87.1717	13.3185	455.428	89.201
岷县	1.74976	1.88562	1.15882	0.672545	15.641	3.96901	2750.55	577.454	119.562	13.3359	457.072	120.396
武都区	1.86297	2.77938	1.62765	0.44155	23.7491	9.52943	1818.06	658.994	109.767	12.0798	533.243	125.581
成县	0.787303	1.23651	0.46843	0.160996	17.9039	11.0014	1362.66	639.499	150.777	29.8468	534.501	104.883
文县	1.38916	6.18541	1.1762	0.87106	28.0301	9.46555	1896.79	691.199	47.4043	6.27548	559.614	130.872
宕昌县	1.23084	2.64164	1.02578	0.777542	22.8104	5.475	2464.23	599.877	82.4147	5.93377	495.124	104.723
康县	0.957642	2.85515	0.860936	0.116477	21.8777	11.1972	1421.77	718.697	67.0689	8.75612	561.459	156.38
西和县	1.17435	0.714272	0.536227	0.170796	16.7758	8.60039	1736.16	608.284	193.845	27.6313	504.902	103.394
礼县	2.44562	2.05419	1.26449	0.750383	17.0496	7.31654	1969.93	598.186	112.741	10.2592	496.724	101.429
徽县	0.9946	2.41434	0.784408	0.0965978	18.2562	10.6013	1358.35	669.009	78.1695	20.117	550.824	117.837
两当县	0.311158	1.55985	0.430766	0	21.4214	9.54201	1518.36	707.193	38.5223	8.05133	564.052	142.499
临夏市	0.0820892	0.00191344	0.00506305	0.120677	3.42886	7.27467	1920.57	440.398	1612.98	441.056	382.251	58.1525
临夏县	0.762847	0.518915	0.273517	0.748703	13.2431	4.95841	2395.98	475.336	337.792	51.145	409.741	65.3991
康乐县	0.379815	0.584795	0.315739	0.0181996	12.6684	5.09627	2374.63	488.22	229.473	25.3283	422.761	65.5022
永靖县	0.856662	0.434883	0.744191	2.26011	14.7597	7.35555	2037.83	386.015	150.932	56.1707	366.445	19.3613
广河县	0.267568	0.029552	0.22323	0.259834	11.6485	6.16706	2125.85	440.269	367.014	53.3918	402.712	37.4346
和政县	0.48633	0.788099	0.260733	0.0797982	14.8595	3.58742	2648.77	506.309	191.822	22.8016	411.459	94.9029
东乡族自治县	0.610409	0.114355	0.671618	1.42629	15.3003	6.52023	2122.2	426.582	167.52	12.685	396.426	30.0747
积石山保安族东乡族撒	0.567413	0.225733	0.286693	0.322833	13.8448	5.30455	2338.57	450.713	235.548	21.7304	405.425	45.1903
合作市	0.298732	1.37688	0.816077	0.110877	11.6767	1.0226	3329.1	559.469	29.0109	8.0761	388.417	171.087
临潭县	0.589567	1.45642	0.387884	0.210835	18.3453	3.69062	2806.21	548.949	92.9191	12.0346	433.7	115.356
卓尼县	0.467348	5.53875	1.81604	0.483269	19.9801	1.68675	3237.91	580.259	20.6419	2.65743	430.494	149.63
舟曲县	0.538063	5.03325	0.469335	0.204395	27.8291	5.27925	2584.12	629.021	42.5429	5.30349	511.347	117.272
迭部县	0.210727	7.0455	1.15923	0.0593586	27.0398	2.47491	3144.21	605.74	10.9675	1.69305	465.113	140.406
玛曲县	0.00291216	2.04411	4.92718	4.11955	11.1841	-0.445211	3768.18	659.485	4.33569	2.04645	409.067	250.457
碌曲县	0.0377665	2.50132	2.20323	0.471229	13.6189	0.589678	3547.22	601.861	7.04327	1.41393	385.222	216.493
夏河县	0.464451	4.89365	2.78954	0.210835	14.393	0.588819	3421.35	555.926	14.6876	6.16478	362.647	193.212

## Sheet: 2010 original data
NAME	cultivated land	forest	grass	construction land	temperature	GDP	population density	Evapotranspiration	rainfall	slope	DEM	water yield
城关区	0.0590966	0.0562733	0.0592812	1.28987	9.52984	4638.91	4757.58	332.896	338.069	10.9755	1674.83	5.13178
七里河区	0.131307	0.144343	0.146811	0.923519	6.98966	3259.2	1644.79	371.558	391.677	14.8611	2087.22	19.7196
西固区	0.130385	0.0996204	0.123529	1.10461	9.09082	3319.73	918.501	342.273	352.175	12.2237	1771.52	9.32135
安宁区	0.0331611	0.00596996	0.0191331	0.66383	9.84287	5205.42	3840.14	327.786	336.638	7.36082	1619.32	8.64808
红古区	0.205009	0.0446968	0.244596	0.594734	8.82128	2365.34	256.364	347.987	356.414	10.2797	1844.48	8.74122
永登县	2.62224	1.07597	2.33645	2.4274	6.67955	136.581	76.3269	328.695	338.473	9.37363	2215.69	9.72222
皋兰县	0.947237	0.107278	1.23868	0.790197	8.51817	223.671	98.0135	299.037	301.196	7.77656	1879.66	2.26301
榆中县	1.5109	0.546199	1.37537	1.73922	6.76261	150.302	147.859	347.028	364.249	12.9744	2129.92	17.1956
嘉峪关市	0.143837	0.109899	0.204	2.11971	7.74387	1231.24	187.053	136.106	136.035	3.01796	1746.95	0.026251
金川区	0.481413	0.0347296	0.615247	1.91474	7.21514	601.39	68.4798	181.505	186.131	3.497	1672.84	4.61254
永昌县	1.6142	0.491457	0.869679	2.31077	5.47082	107.054	56.5685	260.604	286.795	5.10558	2127.73	26.0857
白银区	0.413292	0.0540151	0.685868	1.64879	8.66738	584.873	214.777	248.979	250.188	7.09851	1805.36	1.1719
平川区	0.940042	0.100763	0.868511	0.915404	7.81903	511.187	95.1481	259.677	263.814	7.22896	1876.33	3.48813
靖远县	2.82694	0.286895	2.38118	2.08887	8.4635	91.0421	80.5131	243.538	244.81	8.14477	1767.07	1.31557
会宁县	3.86985	0.28199	2.05465	2.08424	7.63729	62.6099	96.3344	362.13	379.41	11.2597	1903.16	17.1271
景泰县	1.95512	0.367957	2.42947	1.50295	7.72222	65.9297	46.0826	221.505	224.49	5.42546	1905.67	3.16331
秦州区	1.64957	1.02945	0.568012	1.99706	8.36088	314.251	274.175	505.038	646.579	13.1199	1705.81	141.531
麦积区	1.17614	3.17026	0.962371	1.84078	9.20528	291.8	160.543	530.566	655.534	17.8551	1566.27	124.769
清水县	1.52246	0.514429	0.52373	1.02484	8.35983	110.387	139.646	492.407	614.784	12.8057	1691.63	122.207
秦安县	1.44232	0.156698	0.366901	1.45495	8.56847	190.518	317.78	473.457	577.21	12.9349	1616.15	103.694
甘谷县	1.3437	0.2368	0.382648	1.2996	8.5536	197.64	341.816	489.522	601.881	12.4245	1714.51	112.232
武山县	1.03078	0.710633	0.6979	1.06774	6.86229	144.746	217.534	487.279	607.231	15.8679	2025.78	119.83
张家川回族自治县	0.829997	0.515467	0.333623	0.779067	6.65416	114.84	219.757	479.512	599.756	12.0451	1950.77	119.809
凉州区	2.96585	0.258863	0.748633	3.16937	7.82508	254.51	194.973	212.321	213.749	4.07879	1754.4	1.59829
民勤县	2.5353	0.492392	1.46767	1.84495	8.87668	34.1508	15.5796	124.92	124.917	1.08824	1390.7	0.017366
古浪县	2.61948	0.255358	1.61574	1.03134	6.85539	59.3126	75.6243	235.653	237.487	5.75449	2035.95	1.91246
天祝藏族自治县	1.4409	5.8156	2.16679	0.90497	0.482297	67.9916	33.0152	330.204	415.06	15.3895	3064.55	84.3177
甘州区	1.71306	0.150183	0.479762	2.82064	7.30703	175.882	135.446	252.282	262.995	2.71328	1708.75	10.6445
肃南裕固族自治县	0.362159	7.24634	7.2628	0.297251	-2.01668	15.2112	4.7079	256.63	391.472	17.7601	3195.49	134.166
民乐县	1.45296	0.596918	0.338632	1.66897	4.03562	98.2614	89.4468	325.031	378.557	5.44659	2301.28	52.5172
临泽县	0.77273	0.0652802	0.156248	0.819412	8.11185	98.7097	49.2895	211.307	212.586	1.67611	1509.42	1.47692
高台县	0.787781	0.0926382	0.420334	1.00699	8.21827	64.9687	32.8447	189.172	191.005	2.01776	1505.78	1.93407
山丹县	1.67448	2.0133	1.62511	1.65042	2.37762	52.5454	30.9442	314.241	385.03	7.79578	2573.12	70.5405
崆峒区	1.26979	0.496078	0.560716	2.14823	8.72672	372.214	262.113	460.082	530.623	11.0016	1562.13	70.78
泾川县	0.988685	0.322222	0.411289	1.93955	10.3414	214.463	191.268	489.985	581.296	10.1345	1201.05	91.2369
灵台县	1.20439	0.338886	0.72645	0.488308	10.22	94.9468	91.7764	518.223	621.152	12.1208	1230.72	102.527
崇信县	0.521907	0.171156	0.296336	0.423154	9.6988	207.723	126.445	490.883	574.972	11.6142	1366.41	83.7775
庄浪县	1.17409	0.300445	0.400466	0.997948	7.00476	119.479	241.445	452.066	547.602	12.2529	1869.53	95.4384
静宁县	1.89495	0.148289	0.565655	1.62793	7.21743	93.7775	190.534	428.978	492.37	11.4497	1797.56	63.7118
华亭市	0.721689	0.401934	0.38048	0.708348	7.68689	403.059	159.977	475.948	571.151	11.9129	1737.24	95.1316
肃州区	1.59815	0.0429318	0.266297	1.79232	8.12382	376.166	117.904	162.221	162.403	1.37379	1542.48	0.299989
金塔县	0.974602	0.155115	0.434514	0.618848	8.88013	87.8356	8.99834	98.09	98.0904	1.37324	1310.27	0.006262
瓜州县	1.10814	0.195555	1.94117	1.11365	8.05352	16.6569	6.30816	72.4012	72.4449	1.38136	1561.92	0.02515
肃北蒙古族自治县	0.0630631	0.579449	8.96248	0.383505	1.54195	3.81045	0.352251	109.641	139.819	5.81975	2554.23	30.1877
阿克塞哈萨克族自治县	0.0116687	0.0596477	3.45375	0.20636	-0.483076	7.7764	0.3961	87.2193	118.18	7.01053	3293.72	30.6813
玉门市	1.26879	0.4614	1.7049	2.76291	7.37173	83.3494	11.9721	109.945	111.219	2.93357	1699.92	1.31218
敦煌市	0.539065	0.318095	2.51727	1.31815	10.0514	19.1059	6.94716	40.8845	40.8701	1.89922	1294.28	8e-06
西峰区	0.621529	0.166847	0.300694	2.31123	9.91531	816.47	374.925	466.783	559.449	9.1464	1264.9	92.6191
庆城县	1.73868	0.551728	0.927113	0.446572	9.95701	311.792	96.5418	470.279	518.244	13.6673	1300.63	47.883
环县	5.45365	1.24476	3.59214	0.576649	8.8871	30.3856	33.4078	414.621	436.832	11.9724	1571.36	22.5428
华池县	1.90288	1.49545	1.37747	0.184565	9.12156	150.022	32.586	459.861	495.827	13.8422	1439.93	36.0435
合水县	0.814316	2.9502	0.875499	0.32067	9.2986	66.751	49.9454	482.668	531.921	13.2526	1336.54	49.3046
正宁县	0.84182	1.09043	0.228394	0.759127	9.56174	121.931	144.91	518.229	619.548	12.0968	1341.01	101.159
宁县	1.5468	1.39103	0.689464	2.59272	9.9848	119.832	158.735	494.937	580.471	11.5575	1235.62	85.5923
镇原县	2.54005	0.322222	1.14251	1.83104	9.78323	87.2709	118.35	467.708	526.042	11.7083	1358.27	58.5384
安定区	1.87742	0.309971	1.55483	1.50017	6.74887	89.6916	115.647	393.048	421.915	11.429	2065.78	28.9049
通渭县	2.31827	0.164278	0.883691	1.1839	6.7172	61.7281	124.721	449.897	529.142	11.2486	1958.46	79.2043
陇西县	1.74449	0.116907	0.790334	1.55883	6.80721	141.2	185.434	448.845	527.773	11.3077	2037.27	78.954
渭源县	1.18187	0.681951	0.669575	1.03644	5.7053	67.9003	159.133	444.232	527.883	12.6425	2381.99	83.7725
临洮县	1.20279	0.322585	1.28617	1.6954	6.30586	100.205	174.539	421.798	469.691	11.701	2256.01	47.9664
漳县	0.854518	1.89178	0.595113	0.66128	5.14501	42.9609	88.848	477.936	600.773	16.5435	2528.89	122.932
岷县	1.36548	2.15726	1.2368	1.35919	4.53666	45.0233	123.848	476.923	632.061	15.641	2750.55	155.176
武都区	1.8551	2.74122	1.62291	1.11852	9.9771	104.334	117.198	540.982	691.878	23.7491	1818.06	150.757
成县	0.785736	1.20443	0.464658	0.784632	11.3853	163.416	143.341	546.914	689.924	17.9039	1362.66	142.94
文县	1.32388	6.06364	1.19573	0.583605	9.97772	27.245	46.1387	572.836	736.086	28.0301	1896.79	162.58
宕昌县	1.16731	2.59935	1.04449	0.48854	5.99469	31.8749	82.6658	513.642	650.279	22.8104	2464.23	136.593
康县	0.951649	2.81388	0.855981	0.644122	11.5885	34.7787	62.0187	559.058	726.507	21.8777	1421.77	166.889
西和县	1.17039	0.695344	0.536182	1.2581	9.0304	89.2198	210.315	521.234	668.875	16.7758	1736.16	147.624
礼县	2.43057	2.0845	1.24999	1.50828	7.77353	47.6091	108.355	515.984	660.083	17.0496	1969.93	144.077
徽县	0.986655	2.3695	0.783814	0.501988	10.9197	87.2811	75.6762	557.068	702.629	18.2562	1358.35	145.31
两当县	0.309166	1.52597	0.429023	0.101789	9.78538	30.7091	38.5401	564.561	733.186	21.4214	1518.36	168.01
临夏市	0.0647234	0.00192077	0.0046661	0.827295	7.90443	2208.81	2187.11	382.794	478.49	3.42886	1920.57	95.7864
临夏县	0.741506	0.507888	0.276818	1.44661	5.57601	194.373	345.12	430.829	516.778	13.2431	2395.98	85.7828
康乐县	0.375473	0.569534	0.315231	0.793443	5.75932	91.7794	227.07	442.176	525.841	12.6684	2374.63	83.7971
永靖县	0.870876	0.420337	0.734949	0.616298	7.96239	181.726	112.652	388.817	414.723	14.7597	2037.83	25.7268
广河县	0.265289	0.0324714	0.221552	0.505002	6.83817	174.27	428.155	426.183	478.442	11.6485	2125.85	52.2027
和政县	0.476109	0.770151	0.262386	0.676351	4.21358	81.1969	199.888	429.394	544.144	14.8595	2648.77	114.863
东乡族自治县	0.601543	0.11387	0.670701	0.760518	7.16807	54.2898	179.728	420.927	463.652	15.3003	2122.2	42.654
积石山保安族东乡族撒	0.557559	0.221434	0.283485	0.699306	5.91477	83.4307	254.261	429.831	493.786	13.8448	2338.57	63.9314
合作市	0.283615	1.34755	0.814497	0.511727	1.68416	35.5287	42.1074	403.895	604.589	11.6767	3329.1	200.696
临潭县	0.526704	1.44226	0.403097	0.721565	4.37442	56.5961	90.9564	453.645	596.24	18.3453	2806.21	142.737
卓尼县	0.453371	5.42277	1.8098	0.541869	2.38371	15.4029	23.3644	449.758	630.948	19.9801	3237.91	181.057
舟曲县	0.533484	4.90113	0.486436	0.132627	5.85567	24.2436	44.6604	529.624	673.852	27.8291	2584.12	143.823
迭部县	0.206131	6.88868	1.15662	0.16903	3.12757	10.7907	11.902	489.034	667.635	27.0398	3144.21	178.255
玛曲县	0.00209083	1.99918	4.91926	0.259457	0.217549	9.8561	5.57151	433.908	715.499	11.1841	3768.18	281.633
碌曲县	0.0529164	2.49705	2.15305	0.256443	1.15913	10.9014	8.54868	406.379	674.057	13.6189	3547.22	267.521
夏河县	0.46092	4.78869	2.76372	0.748693	1.20029	26.4796	14.5959	381.332	619.75	14.393	3421.35	238.348

## Sheet: 2022 original data
NAME	cultivated land	forest	grass	construction land	GDP	population density	rainfall	Evapotranspiration	slope	DEM	temperature	water yield
城关区	0.0449596	0.0525557	0.0461009	1.57302	45087.9	57874.7	365.284	332.896	10.9755	1674.83	9.52984	25.3158
七里河区	0.121385	0.164863	0.138908	0.910192	12358.1	14252.3	410.865	371.558	14.8611	2087.22	6.98966	39.3291
西固区	0.126472	0.0944081	0.12132	1.01482	10327.5	9380.23	378.519	342.273	12.2237	1771.52	9.09082	26.3785
安宁区	0.0206482	0.0057154	0.0161398	0.734913	25806.2	32644.2	361.321	327.786	7.36082	1619.32	9.84287	24.5458
红古区	0.209034	0.042242	0.240308	0.493478	2146.78	2701.06	384.679	347.987	10.2797	1844.48	8.82128	22.4638
永登县	2.6053	1.04423	2.3019	3.5658	205.556	609.259	398.619	328.695	9.37363	2215.69	6.67955	32.9797
皋兰县	0.81469	0.0909788	1.16356	4.19052	634.367	868.668	344.646	299.037	7.77656	1879.66	8.51817	10.5415
榆中县	1.49466	0.550653	1.36425	1.99782	715.218	1660.81	396.798	347.028	12.9744	2129.92	6.76261	34.5664
嘉峪关市	0.175127	0.0230435	0.218737	2.23278	2113.9	1889.89	55.4537	136.106	3.01796	1746.95	7.74387	0.005967
金川区	0.48521	0.0332013	0.608391	2.29427	845.676	887.177	203.118	181.505	3.497	1672.84	7.21514	10.5226
永昌县	1.6156	0.529818	0.859826	2.14488	188.202	443.527	311.59	260.604	5.10558	2127.73	5.47082	47.6521
白银区	0.412448	0.0532052	0.657361	2.04618	1584.25	2218.3	299.321	248.979	7.09851	1805.36	8.66738	5.03793
平川区	0.958523	0.0991623	0.85938	0.861114	345.252	1009.23	330.966	259.677	7.22896	1876.33	7.81903	16.3404
靖远县	2.8604	0.287589	2.36041	1.81931	137.027	839.003	306.569	243.538	8.14477	1767.07	8.4635	8.63133
会宁县	3.92368	0.283718	2.05037	1.62353	127.684	966.748	423.239	362.13	11.2597	1903.16	7.63729	39.1022
景泰县	2.09485	0.368644	2.41545	1.09931	104.12	417.735	297.801	221.505	5.42546	1905.67	7.72222	16.9348
秦州区	1.64998	1.03246	0.568452	1.78497	817.072	2775.66	662.34	505.038	13.1199	1705.81	8.36088	185.244
麦积区	1.14996	3.19359	0.959526	1.78012	473.739	1648.46	691.988	530.566	17.8551	1566.27	9.20528	179.087
清水县	1.53716	0.510308	0.525178	0.878912	178.598	1418.93	662.343	492.407	12.8057	1691.63	8.35983	185.658
秦安县	1.44892	0.155225	0.36896	1.26399	456.16	3290.59	614.927	473.457	12.9349	1616.15	8.56847	156.916
甘谷县	1.34545	0.232253	0.386235	1.16961	464.811	3640.5	606.573	489.522	12.4245	1714.51	8.5536	144.451
武山县	0.998849	0.703592	0.71204	1.00296	297.707	2211.52	585.971	487.279	15.8679	2025.78	6.86229	135.678
张家川回族自治县	0.833053	0.521063	0.333819	0.627589	233.649	2369.24	659.142	479.512	12.0451	1950.77	6.65416	192.749
凉州区	2.98836	0.267481	0.742091	3.64221	624.91	2016.43	262.276	212.321	4.07879	1754.4	7.82508	8.69003
民勤县	2.60285	0.50693	1.52479	1.99926	45.2611	151.382	163.887	124.92	1.08824	1390.7	8.87668	0.076254
古浪县	2.873	0.247919	1.53779	1.05006	114.122	774.032	311.849	235.653	5.75449	2035.95	6.85539	17.551
天祝藏族自治县	1.48531	5.78105	2.14625	0.903721	75.5029	292.948	517.666	330.204	15.3895	3064.55	0.482297	163.029
甘州区	1.82431	0.14473	0.49771	2.77157	521.172	1400.24	209.876	252.282	2.71328	1708.75	7.30703	6.20298
肃南裕固族自治县	0.465846	7.33123	7.19304	0.28584	28.4888	43.3073	271.049	256.63	17.7601	3195.49	-2.01668	69.0105
民乐县	1.46582	0.618563	0.34317	1.65032	220.583	850.529	334.657	325.031	5.44659	2301.28	4.03562	45.7507
临泽县	0.800382	0.0649737	0.164643	0.910552	193.141	490.637	149.615	211.307	1.67611	1509.42	8.11185	0.177119
高台县	0.828591	0.0917062	0.424301	1.05257	133.801	340.187	115.939	189.172	2.01776	1505.78	8.21827	0.100135
山丹县	1.68163	2.01271	1.61447	1.4727	115.51	355.478	368.084	314.241	7.79578	2573.12	2.37762	77.551
崆峒区	1.1847	0.487992	0.594751	1.90901	756.148	2738.06	591.444	460.082	11.0016	1562.13	8.72672	128.276
泾川县	0.973755	0.254725	0.438505	1.58812	267.504	1959.73	637.85	489.985	10.1345	1201.05	10.3414	150.452
灵台县	1.18032	0.337391	0.740838	0.419951	161.388	951.83	666.056	518.223	12.1208	1230.72	10.22	159.794
崇信县	0.510727	0.172423	0.301031	0.402692	466.237	1273.81	634.104	490.883	11.6142	1366.41	9.6988	144.256
庄浪县	1.17429	0.304371	0.398984	0.949383	471.392	2798.41	607.889	452.066	12.2529	1869.53	7.00476	164.755
静宁县	1.88486	0.14873	0.572686	1.38983	294.52	920.452	540.03	428.978	11.4497	1797.56	7.21743	113.206
华亭市	0.672015	0.400312	0.395725	0.817429	530.643	3219.92	635.333	475.948	11.9129	1737.24	7.68689	167.129
肃州区	1.60724	0.0465026	0.273423	1.83962	549.46	1282.62	80.6841	162.221	1.37379	1542.48	8.12382	0.009155
金塔县	0.989942	0.147925	0.432071	0.980843	37.406	90.1488	42.1531	98.09	1.37324	1310.27	8.88013	0.002584
瓜州县	1.01798	0.211106	1.95666	1.09859	36.7119	64.3374	24.8198	72.4012	1.38136	1561.92	8.05352	4e-06
肃北蒙古族自治县	0.0719166	0.599676	8.98579	0.84044	3.69638	4.26645	54.491	109.641	5.81975	2554.23	1.54195	4.23959
阿克塞哈萨克族自治县	0.012007	0.0610249	3.37403	0.355592	3.21342	3.85841	49.3093	87.2193	7.01053	3293.72	-0.483076	6.41553
玉门市	1.22382	0.482224	1.75913	2.18245	124.631	122.559	44.952	109.945	2.93357	1699.92	7.37173	0.030848
敦煌市	0.523486	0.321128	2.48684	1.88349	29.8888	69.96	11.167	40.8845	1.89922	1294.28	10.0514	1.8e-05
西峰区	0.61137	0.167409	0.299966	1.99405	2345.87	3724.93	623.804	466.783	9.1464	1264.9	9.91531	157.668
庆城县	1.7121	0.556135	0.942356	0.448355	285.997	1006.72	586.778	470.279	13.6673	1300.63	9.95701	101.843
环县	5.29984	1.26744	3.67511	0.608353	123.91	347.486	497.677	414.621	11.9724	1571.36	8.8871	55.8202
华池县	1.79884	1.50403	1.42879	0.179953	252.369	357.151	557.436	459.861	13.8422	1439.93	9.12156	79.133
合水县	0.814142	2.94972	0.873173	0.370872	197.687	525.64	585.697	482.668	13.2526	1336.54	9.2986	93.1507
正宁县	0.837874	1.09356	0.23283	0.648802	185.645	1398.71	632.499	518.229	12.0968	1341.01	9.56174	132.294
宁县	1.54738	1.39516	0.687705	2.28007	227.935	1577.24	623.806	494.937	11.5575	1235.62	9.9848	133.464
镇原县	2.53055	0.310346	1.15781	1.56583	224.265	1219.91	590.263	467.708	11.7083	1358.27	9.78323	113.491
安定区	1.86476	0.310139	1.55591	1.4247	291.806	1193.75	448.683	393.048	11.429	2065.78	6.74887	52.5467
通渭县	2.32793	0.159927	0.888067	1.02615	182.934	1421.21	549.275	449.897	11.2486	1958.46	6.7172	116.507
陇西县	1.73741	0.116958	0.794215	1.32223	297.468	1927.48	520.831	448.845	11.3077	2037.27	6.80721	98.0081
渭源县	1.17906	0.676288	0.672024	0.94345	179.413	1615.13	505.66	444.232	12.6425	2381.99	5.7053	93.3361
临洮县	1.20295	0.32357	1.28121	1.52825	275.846	1843.91	465.559	421.798	11.701	2256.01	6.30586	65.1157
漳县	0.857489	1.91952	0.58815	0.552983	108.605	919.047	562.401	477.936	16.5435	2528.89	5.14501	125.517
岷县	1.29633	2.0397	1.30868	0.97563	135.109	1285.42	587.906	476.923	15.641	2750.55	4.53666	154.492
武都区	1.82184	2.74415	1.63216	1.17104	287.841	1216.85	678.833	540.982	23.7491	1818.06	9.9771	174.048
成县	0.780266	1.20798	0.464518	0.712801	373.181	1441.83	687.272	546.914	17.9039	1362.66	11.3853	172.973
文县	1.31859	6.06734	1.19285	0.513972	111.84	457.894	702.234	572.836	28.0301	1896.79	9.97772	171.128
宕昌县	1.18194	2.60859	1.03798	0.464175	88.8962	842.475	617.84	513.642	22.8104	2464.23	5.99469	145.011
康县	0.948974	2.81738	0.857723	0.57869	82.6274	634.32	728.714	559.058	21.8777	1421.77	11.5885	202.337
西和县	1.17629	0.697695	0.534557	1.05042	177.104	2178.5	656.775	521.234	16.7758	1736.16	9.0304	171.653
礼县	2.44814	2.04328	1.26017	1.31055	99.1686	1128.73	644.046	515.984	17.0496	1969.93	7.77353	164.459
徽县	0.98307	2.3708	0.784739	0.522421	187.917	745.813	725.2	557.068	18.2562	1358.35	10.9197	193.323
两当县	0.311039	1.52516	0.428834	0.084853	92.5474	392.281	771.466	564.561	21.4214	1518.36	9.78538	229.535
临夏市	0.0663906	0.001247	0.00490183	0.627229	9182.96	30189.5	469.685	382.794	3.42886	1920.57	7.90443	113.972
临夏县	0.757849	0.508177	0.273966	1.10309	405.791	3058.54	497.392	430.829	13.2431	2395.98	5.57601	97.5284
康乐县	0.370823	0.571047	0.31472	0.714959	210.656	2479.77	499.111	442.176	12.6684	2374.63	5.75932	92.1675
永靖县	0.838767	0.419329	0.745294	0.57923	338.424	1060.77	430.468	388.817	14.7597	2037.83	7.96239	41.6671
广河县	0.262572	0.0283692	0.220826	0.503545	323.382	4539.82	465.195	426.183	11.6485	2125.85	6.83817	66.9429
和政县	0.479997	0.772541	0.260138	0.574735	259.966	1936.98	518.994	429.394	14.8595	2648.77	4.21358	124.186
东乡族自治县	0.610227	0.114256	0.669699	0.461119	233.673	2104.77	463.216	420.927	15.3003	2122.2	7.16807	59.0266
积石山保安族东乡族撒	0.561682	0.220693	0.285197	0.529612	267.013	2733.6	481.205	429.831	13.8448	2338.57	5.91477	78.1231
合作市	0.278477	1.35177	0.811713	0.498691	253.872	443.102	547.053	403.895	11.6767	3329.1	1.68416	183.74
临潭县	0.526976	1.45205	0.400481	0.616623	163.908	946.183	538.793	453.645	18.3453	2806.21	4.37442	130.482
卓尼县	0.451678	5.4426	1.79741	0.45249	56.3122	221.877	564.685	449.758	19.9801	3237.91	2.38371	162.331
舟曲县	0.526491	4.90789	0.476536	0.173841	93.1814	449.505	641.68	529.624	27.8291	2584.12	5.85567	152.091
迭部县	0.200471	6.89969	1.14517	0.223638	50.747	116.848	603.505	489.034	27.0398	3144.21	3.12757	163.3
玛曲县	0.00234817	2.00777	4.91698	0.260851	22.2429	62.5352	620.751	433.908	11.1841	3768.18	0.217549	243.25
碌曲县	0.040232	2.50358	2.1632	0.26211	31.4431	89.4209	577.966	406.379	13.6189	3547.22	1.15913	219.384
夏河县	0.467302	4.81138	2.75888	0.633341	35.3635	146.288	548.665	381.332	14.393	3421.35	1.20029	208.918

## Sheet: 2000 result data
OBJECTID *	Local R2	Predicted	Coefficient intercept	correlation coefficient-cultivated land	correlation coefficient-forest	correlation coefficient-grass	correlation coefficient-construction land	correlation coefficient-DEM	correlation coefficient-rainfall	correlation coefficient-population density	correlation coefficient-GDP
1	0.897677	-2.57071	-120.578	-10.4083	0.665485	11.5308	-0.026032	0.026866	0.287991	-0.00686	-0.002631
2	0.899274	27.0173	-121.637	-10.551	0.544671	11.8934	-0.121736	0.026932	0.290035	-0.006909	-0.002441
3	0.895357	10.6936	-118.093	-10.4035	0.774807	10.8938	0.009468	0.02721	0.282779	-0.007555	-0.002819
4	0.896024	-2.08881	-118.916	-10.3782	0.754784	11.0945	0.012557	0.027046	0.284559	-0.007253	-0.002777
5	0.890929	20.7747	-113.782	-10.3291	0.988622	9.71666	0.065251	0.02769	0.273888	-0.008532	-0.003245
6	0.885403	32.2934	-109.35	-9.9486	1.40727	8.46862	0.209287	0.027454	0.265752	-0.008521	-0.003992
7	0.89184	17.6288	-115.904	-10.0287	1.071	10.1267	0.201703	0.026905	0.278748	-0.007187	-0.003301
8	0.900502	33.3721	-123.496	-10.4592	0.498312	12.2607	-0.106802	0.026579	0.293965	-0.006178	-0.002384
9	0.875521	4.43815	-33.0517	-10.5275	4.95556	0.393058	-1.10938	0.014943	0.159127	-0.005789	-0.018311
10	0.85263	1.71347	-67.4589	-9.42916	4.20461	0.775881	-0.211244	0.023949	0.1969	-0.008226	-0.011575
11	0.855772	24.5202	-72.2935	-9.76133	3.69325	1.4126	-0.31102	0.0254	0.203398	-0.009577	-0.010351
12	0.88984	1.42186	-114.844	-9.76324	1.24566	9.67407	0.323837	0.026707	0.276673	-0.00684	-0.003601
13	0.889918	-0.829994	-116.8	-9.38161	1.26538	9.66427	0.516272	0.026417	0.279778	-0.005751	-0.003695
14	0.888831	-8.17595	-115.392	-9.40285	1.34747	9.42246	0.494859	0.026456	0.277263	-0.006042	-0.003816
15	0.904406	15.0063	-128.575	-10.3809	0.214403	13.1529	-0.140735	0.026212	0.303737	-0.004897	-0.002043
16	0.878488	2.68976	-104.841	-9.08498	2.06929	6.96348	0.49793	0.026575	0.257564	-0.007254	-0.005182
17	0.9292	90.8461	-149.129	-11.8958	-1.65752	18.9552	-2.81812	0.025577	0.346176	-0.002312	0.000161
18	0.930429	100.113	-151.423	-11.745	-1.79337	18.9511	-2.64264	0.025604	0.35002	-0.001784	0.000264
19	0.926502	85.6497	-148.257	-11.5106	-1.50559	18.0511	-1.99769	0.025696	0.343432	-0.002225	-3.2e-05
20	0.922255	67.6785	-143.783	-11.4198	-1.14464	17.2828	-1.72815	0.025757	0.334867	-0.00299	-0.000385
21	0.92294	72.748	-143.22	-11.6319	-1.15617	17.6046	-2.05529	0.025743	0.334324	-0.003277	-0.000341
22	0.923599	90.3361	-142.798	-11.8019	-1.17666	17.8464	-2.3218	0.025796	0.333774	-0.003557	-0.00029
23	0.923762	93.5425	-146.528	-11.2618	-1.32516	17.3213	-1.47981	0.025806	0.339421	-0.002396	-0.000237
24	0.861373	-16.68	-83.5404	-9.19923	3.24653	2.8813	0.050681	0.026105	0.220942	-0.009021	-0.00841
25	0.851055	-28.6725	-70.4273	-8.40182	4.4995	0.804223	0.180423	0.02317	0.201106	-0.00616	-0.011613
26	0.868962	-3.53376	-93.8465	-9.04889	2.69652	4.68412	0.29983	0.026548	0.238069	-0.008421	-0.006731
27	0.871746	96.9958	-95.3965	-9.61342	2.2991	5.18444	0.108478	0.027436	0.240289	-0.009687	-0.006095
28	0.854685	4.09258	-53.4787	-10.8232	4.29585	0.115096	-0.846413	0.022487	0.177939	-0.008965	-0.014073
29	0.860282	101.56	-47.6659	-11.8117	3.86983	0.421421	-1.36934	0.021909	0.172832	-0.010553	-0.014778
30	0.855174	41.4881	-61.9205	-10.9408	3.70923	0.662407	-0.87876	0.025058	0.187836	-0.01073	-0.012111
31	0.856918	5.67059	-47.3791	-10.7402	4.65161	-0.067215	-0.842412	0.020381	0.171451	-0.007633	-0.015465
32	0.861572	3.61179	-42.2404	-10.8222	4.76549	0.013801	-0.94943	0.018648	0.166867	-0.007066	-0.016467
33	0.854797	56.3843	-65.2068	-10.519	3.74565	0.828073	-0.676189	0.025172	0.192621	-0.010326	-0.01155
34	0.918153	46.9475	-143.75	-10.6185	-1.00909	15.6882	-0.418575	0.026169	0.331972	-0.002568	-0.000649
35	0.923523	43.9082	-149.772	-10.5915	-1.50753	16.3236	-0.369847	0.026361	0.342543	-0.001692	-0.000151
36	0.927159	59.645	-152.301	-10.8461	-1.73041	17.149	-0.848537	0.026199	0.348184	-0.001349	0.000103
37	0.923041	59.9035	-148.101	-10.8196	-1.38855	16.607	-0.758655	0.026126	0.340549	-0.001991	-0.00023
38	0.919264	70.9296	-142.519	-11.0433	-0.969819	16.383	-1.10895	0.0259	0.331364	-0.00297	-0.000613
39	0.915188	43.4925	-138.332	-10.9277	-0.623157	15.5943	-0.866943	0.025949	0.323317	-0.003611	-0.000993
40	0.922079	77.3384	-146.194	-10.9778	-1.25362	16.704	-0.99596	0.025971	0.337767	-0.002332	-0.000344
41	0.867855	-9.34834	-37.7223	-10.9602	4.70093	0.275234	-1.12817	0.017099	0.163989	-0.007155	-0.01719
42	0.875616	-9.85498	-32.318	-9.54686	5.76213	-0.070113	-0.659098	0.013636	0.154332	-0.002303	-0.019143
43	0.916051	-2.8095	-20.8046	-6.83942	6.72811	0.421204	-0.799974	0.009576	0.118113	0.003542	-0.023407
44	0.906919	12.5113	-22.9856	-7.68512	6.31711	0.432368	-0.856145	0.010386	0.128847	0.001939	-0.022346
45	0.894207	7.86494	-26.4844	-10.2762	4.34275	1.06426	-1.692	0.014324	0.145292	-0.006869	-0.022354
46	0.889485	0.100725	-27.5353	-9.32894	5.54375	0.446771	-0.993819	0.012349	0.147057	-0.002242	-0.020315
47	0.92391	-4.12871	-17.9657	-6.36089	7.11602	0.409897	-0.785101	0.008849	0.105489	0.00703	-0.028297
48	0.919999	40.1574	-148.043	-10.1993	-1.34502	15.3243	0.253054	0.026671	0.337707	-0.001875	-0.000385
49	0.91425	24.0842	-144.183	-9.76196	-1.00143	14.0349	0.775657	0.026936	0.328943	-0.002285	-0.000846
50	0.901297	6.20676	-133.059	-9.06594	0.019806	11.5126	1.04519	0.027	0.30678	-0.003288	-0.002194
51	0.909414	15.8449	-142.264	-9.1673	-0.850307	12.6711	1.45508	0.02745	0.322773	-0.002359	-0.001223
52	0.918287	29.8864	-148.984	-9.66629	-1.44023	14.3331	1.11623	0.027265	0.336786	-0.001681	-0.000441
53	0.927384	49.892	-155.129	-10.2665	-1.95206	16.2097	0.324432	0.026837	0.350529	-0.000823	0.000159
54	0.92379	35.3926	-151.996	-10.1846	-1.68522	15.712	0.378701	0.026826	0.344593	-0.001316	-6.9e-05
55	0.915919	26.5451	-143.573	-10.2002	-0.958406	14.8376	0.166158	0.0265	0.329886	-0.002465	-0.00078
56	0.908143	45.1566	-130.271	-10.8382	-0.03487	14.1201	-0.555633	0.026244	0.307756	-0.005159	-0.001651
57	0.916876	57.0744	-138.292	-11.2552	-0.699486	16.1696	-1.27334	0.025897	0.32409	-0.003902	-0.000862
58	0.916656	61.6376	-136.764	-11.428	-0.648261	16.1908	-1.42539	0.026037	0.321315	-0.004467	-0.000876
59	0.914758	76.0319	-134.259	-11.4333	-0.499696	15.6929	-1.29611	0.026328	0.316033	-0.005168	-0.001014
60	0.907599	65.8548	-128.311	-11.0411	-0.009355	13.9282	-0.643456	0.026659	0.303659	-0.006081	-0.001639
61	0.921576	97.6117	-139.998	-11.8164	-0.996453	17.371	-2.14446	0.02603	0.328051	-0.004269	-0.00045
62	0.925356	116.779	-142.74	-12.0728	-1.27036	18.2682	-2.76686	0.026003	0.333684	-0.003995	-0.000137
63	0.93963	130.606	-157.332	-12.5932	-2.43511	21.5597	-5.39984	0.025526	0.362959	-0.00134	0.000984
64	0.936431	105.185	-155.512	-12.2563	-2.21191	20.5894	-4.21782	0.025477	0.359003	-0.001351	0.000709
65	0.942154	129.4	-159.192	-12.7825	-2.62173	22.2215	-6.27883	0.025636	0.3665	-0.001251	0.001225
66	0.931014	119.437	-147.898	-12.3534	-1.71398	19.6527	-3.80601	0.025799	0.344323	-0.003139	0.000314
67	0.940576	139.021	-159.373	-12.4437	-2.52987	21.5355	-5.22065	0.025472	0.366534	-0.000756	0.001023
68	0.933907	100.681	-152.439	-12.2638	-1.99606	20.1728	-3.93705	0.02552	0.353231	-0.00198	0.000526
69	0.931174	97.1556	-149.399	-12.2108	-1.76522	19.6217	-3.53508	0.025593	0.347308	-0.002556	0.000312
70	0.935826	117.207	-155.76	-12.0758	-2.18412	20.2376	-3.77398	0.025503	0.359004	-0.001175	0.000659
71	0.936704	138.527	-157.349	-11.9451	-2.27001	20.1635	-3.57427	0.025539	0.361565	-0.000777	0.000701
72	0.904181	44.4538	-124.465	-11.0327	0.147354	12.8671	-0.473453	0.027426	0.294896	-0.007386	-0.001848
73	0.904934	73.7188	-124.802	-11.1164	0.077887	12.9716	-0.534452	0.02759	0.29526	-0.007553	-0.00175
74	0.911143	82.173	-130.481	-11.3364	-0.264007	14.6957	-0.980552	0.026809	0.307795	-0.006141	-0.001283
75	0.896546	44.7897	-118.539	-10.5925	0.6417	11.0774	-0.088645	0.027528	0.283233	-0.007968	-0.002625
76	0.907551	59.9739	-127.752	-11.1167	-0.024787	13.8361	-0.671355	0.026902	0.302218	-0.006468	-0.001605
77	0.908915	93.7141	-128.225	-11.279	-0.143015	14.0296	-0.805586	0.027199	0.302654	-0.006806	-0.001433
78	0.903055	59.4078	-124.008	-10.8939	0.253364	12.7024	-0.377654	0.027175	0.294408	-0.007104	-0.002001
79	0.914114	140.061	-131.798	-11.6125	-0.492025	15.1504	-1.28842	0.027283	0.309503	-0.006576	-0.000963
80	0.919342	111.278	-136.776	-11.8174	-0.819259	16.6519	-1.90541	0.026582	0.32073	-0.005312	-0.000591
81	0.920819	154.75	-137.425	-11.9458	-0.921571	16.9119	-2.11615	0.026744	0.321739	-0.005443	-0.000461
82	0.935091	127.829	-151.158	-12.5997	-2.02272	20.6233	-4.69303	0.025782	0.350888	-0.002734	0.000637
83	0.929469	150.689	-144.671	-12.4035	-1.54169	19.0707	-3.58157	0.026357	0.336966	-0.004237	0.000214
84	0.928733	250.828	-140.411	-12.4062	-1.44381	17.3866	-2.98286	0.028658	0.32281	-0.006768	0.000247
85	0.92208	185.646	-136.775	-12.0894	-1.02221	16.5994	-2.19085	0.027766	0.318098	-0.006502	-0.000282
86	0.911963	167.263	-129.265	-11.5971	-0.421566	14.2639	-1.07273	0.028119	0.302787	-0.007682	-0.001052

## Sheet: 2010 result data
OBJECTID *	Local R2	Predicted	Coefficient intercept	correlation coefficient-cultivated land	correlation coefficient-forest	correlation coefficient-grass	correlation coefficient-construction land	correlation coefficient-GDP	correlation coefficient-population density	correlation coefficient-rainfall	correlation coefficient-DEM
1	0.905197	13.8151	-151.689	-13.5223	1.3329	12.5985	8.77897	-0.006538	0.004374	0.345684	0.027952
2	0.906533	36.4571	-153.41	-13.6114	1.21504	12.8956	8.8192	-0.00635	0.004294	0.3481	0.028139
3	0.903538	11.6117	-148.944	-13.5691	1.49786	12.1483	8.77348	-0.006902	0.004468	0.340619	0.028131
4	0.903983	-1.80479	-149.764	-13.5316	1.45436	12.2845	8.76881	-0.006783	0.004444	0.342288	0.028014
5	0.900136	15.1413	-143.588	-13.5933	1.78708	11.2407	8.67381	-0.007596	0.004674	0.331479	0.028275
6	0.895479	44.1074	-136.885	-13.3308	2.21822	10.1645	8.39649	-0.008319	0.004985	0.32236	0.027566
7	0.9005	15.226	-145.088	-13.2974	1.77593	11.4622	8.64026	-0.007294	0.00466	0.335643	0.027545
8	0.907209	45.6151	-154.942	-13.5059	1.10722	13.1019	8.77444	-0.006133	0.004259	0.351467	0.027864
9	0.900705	-2.62286	-35.2804	-12.1246	7.91229	0.350034	0.843821	-0.015585	0.008505	0.180226	0.014169
10	0.866469	-0.598444	-75.3151	-12.8136	5.3507	2.9096	4.10312	-0.014543	0.007826	0.24496	0.020127
11	0.869366	30.4172	-82.7615	-13.1173	4.84685	3.49062	4.60815	-0.014055	0.007475	0.252469	0.022071
12	0.898739	2.41601	-142.979	-13.0868	1.93762	11.0155	8.57108	-0.007502	0.004774	0.332907	0.027188
13	0.89841	-2.94904	-143.933	-12.7208	1.89337	10.7732	8.59565	-0.007361	0.004787	0.334718	0.026931
14	0.897649	-6.17397	-142.436	-12.761	1.99978	10.6292	8.55818	-0.00753	0.00484	0.33244	0.026873
15	0.909595	24.3544	-159.739	-13.3641	0.700234	13.594	8.71614	-0.005578	0.004113	0.36003	0.02778
16	0.889468	0.148084	-128.867	-12.6082	2.85627	8.66168	8.0626	-0.009056	0.005415	0.312448	0.026059
17	0.927869	126.555	-186.17	-13.8448	-1.44457	17.1991	8.07917	-0.002528	0.003097	0.405463	0.028683
18	0.928361	134.542	-188.153	-13.7727	-1.69388	17.2092	8.01705	-0.00238	0.003063	0.408826	0.028825
19	0.925393	107.042	-183.853	-13.7525	-1.36457	16.7534	8.18107	-0.002887	0.003226	0.401271	0.0287
20	0.92266	92.3526	-178.803	-13.7907	-0.890765	16.364	8.33912	-0.00341	0.003389	0.392664	0.028445
21	0.923538	105.09	-179.146	-13.8472	-0.830934	16.5193	8.34028	-0.003315	0.003341	0.393062	0.028472
22	0.924326	123.067	-179.563	-13.8911	-0.788388	16.6293	8.36243	-0.003233	0.003299	0.393326	0.028575
23	0.923144	112.824	-181.148	-13.6724	-1.18135	16.3186	8.28711	-0.003234	0.00334	0.396346	0.028684
24	0.874529	-14.8954	-99.007	-12.7643	4.25542	5.04491	6.04664	-0.012355	0.006756	0.272874	0.023613
25	0.865154	-35.7357	-78.7394	-12.0813	5.53684	3.06798	4.75631	-0.013953	0.007761	0.250553	0.019189
26	0.881376	-7.75239	-113.857	-12.6454	3.60601	6.72125	7.16749	-0.01075	0.006078	0.291852	0.025012
27	0.883864	107.305	-117.018	-13.134	3.2432	7.24595	7.29235	-0.010587	0.005882	0.294628	0.026211
28	0.870517	16.0183	-57.1835	-13.4843	5.98184	1.44264	2.33724	-0.016071	0.00839	0.219262	0.018811
29	0.878544	137.649	-50.1845	-14.1008	6.38042	0.835753	1.97085	-0.016578	0.008467	0.209442	0.018235
30	0.869674	57.1906	-68.6259	-13.8094	5.25518	2.1585	3.23301	-0.015523	0.008009	0.232751	0.02143
31	0.874346	11.1586	-49.9111	-13.1804	6.49064	1.04487	1.78109	-0.016197	0.008525	0.209015	0.017194
32	0.881238	9.42112	-44.536	-12.9832	6.92068	0.725104	1.39797	-0.016155	0.008537	0.199579	0.016257
33	0.868869	71.8615	-73.0009	-13.5676	5.11514	2.5819	3.64441	-0.015086	0.007859	0.239051	0.0216
34	0.918237	82.8899	-176.149	-13.3327	-0.877046	15.1384	8.48879	-0.003915	0.00356	0.386634	0.028837
35	0.921382	92.2737	-183.108	-13.2387	-1.57893	15.5121	8.37695	-0.003274	0.003335	0.39722	0.029569
36	0.92427	99.5861	-186.78	-13.372	-1.84774	16.1104	8.24318	-0.00284	0.003205	0.403975	0.029588
37	0.921651	86.4916	-181.662	-13.409	-1.36569	15.766	8.35433	-0.003333	0.003367	0.395879	0.029146
38	0.919997	88.3165	-176.17	-13.627	-0.748523	15.7659	8.4298	-0.003779	0.003517	0.387831	0.028461
39	0.917305	63.3448	-171.501	-13.5901	-0.299969	15.254	8.54074	-0.004264	0.00367	0.379898	0.028239
40	0.921453	95.89	-179.919	-13.5274	-1.14655	15.8825	8.35891	-0.003445	0.003408	0.39365	0.028826
41	0.890288	-8.18053	-39.8129	-12.8545	7.36765	0.481361	1.17013	-0.016064	0.008532	0.191178	0.015315
42	0.898961	-10.3715	-36.1111	-11.112	7.94834	0.445076	0.57015	-0.014839	0.008246	0.175988	0.014315
43	0.948695	-2.94264	-24.8625	-7.08643	10.2085	0.225062	-0.767198	-0.011653	0.008354	0.122428	0.012463
44	0.93829	31.508	-26.9958	-8.09055	9.71462	0.207826	-0.40376	-0.012504	0.008288	0.13474	0.012874
45	0.930698	31.4385	-20.7833	-11.8845	9.38293	0.059013	0.287759	-0.016678	0.01048	0.156794	0.010059
46	0.918109	0.754642	-30.6415	-10.3414	8.76369	0.230505	0.270058	-0.014319	0.00846	0.159353	0.013356
47	0.960013	-2.96713	-20.9698	-6.81412	10.7284	0.198868	-1.14679	-0.01163	0.009517	0.111209	0.011501
48	0.918262	90.3807	-180.071	-12.9787	-1.41124	14.715	8.51523	-0.003684	0.003451	0.39094	0.029766
49	0.91382	54.4247	-174.39	-12.6706	-0.981528	13.643	8.67301	-0.004335	0.003661	0.380646	0.029674
50	0.905118	21.6109	-160.3	-12.1853	0.318081	11.5848	8.82236	-0.005777	0.004199	0.357726	0.028661
51	0.909626	50.9761	-170.706	-12.1624	-0.831535	12.3813	8.81511	-0.004833	0.003804	0.372685	0.030003
52	0.915812	67.1724	-179.97	-12.5596	-1.62621	13.8482	8.64735	-0.003864	0.003464	0.388323	0.030526
53	0.922847	99.397	-189.221	-12.9812	-2.30432	15.4136	8.37654	-0.002833	0.003156	0.404979	0.030696
54	0.92044	93.403	-184.919	-12.944	-1.91072	15.0101	8.4581	-0.003249	0.003293	0.398134	0.030337
55	0.915895	65.178	-174.804	-13.0304	-0.868485	14.3991	8.58161	-0.004167	0.003631	0.383082	0.029163
56	0.91287	58.8975	-163.269	-13.6488	0.476603	14.4054	8.72713	-0.005153	0.003937	0.365526	0.028047
57	0.919077	76.9494	-172.768	-13.7589	-0.321859	15.6947	8.5251	-0.004062	0.003587	0.382035	0.028266
58	0.91936	88.1663	-172.108	-13.8562	-0.185851	15.7482	8.59338	-0.004109	0.00358	0.380288	0.028389
59	0.918291	99.7099	-169.958	-13.8901	0.043769	15.4606	8.72146	-0.004368	0.003638	0.375624	0.028588
60	0.912982	89.3339	-162.389	-13.8063	0.599172	14.3531	8.84423	-0.005282	0.00393	0.362663	0.02845
61	0.923201	131.358	-177.151	-13.9238	-0.512347	16.3663	8.51467	-0.003505	0.003366	0.388206	0.028721
62	0.926026	159.671	-181.2	-13.9073	-0.776155	16.732	8.42815	-0.00302	0.003198	0.394629	0.028975
63	0.93544	155.742	-198.028	-13.6259	-2.18628	17.7903	7.64925	-0.001058	0.002576	0.425156	0.029297
64	0.933104	135.889	-194.575	-13.7312	-2.07269	17.7567	7.73846	-0.001537	0.002772	0.419978	0.029007
65	0.937018	165.112	-201.032	-13.5054	-2.29571	17.6753	7.61808	-0.000678	0.002413	0.429365	0.02964
66	0.929868	150.843	-187.348	-13.8563	-1.26981	17.2691	8.17044	-0.002287	0.002968	0.405642	0.02909
67	0.935996	153.875	-199.641	-13.603	-2.41651	17.9087	7.53882	-0.00093	0.002566	0.428599	0.029237
68	0.931456	138.265	-191.211	-13.8056	-1.75503	17.599	7.89393	-0.00189	0.002874	0.413929	0.028905
69	0.929665	135.522	-187.851	-13.8604	-1.44899	17.3905	8.04857	-0.002261	0.002987	0.407823	0.028829
70	0.93247	139.169	-194.195	-13.7271	-2.116	17.7017	7.7586	-0.00164	0.002822	0.419405	0.029003
71	0.932882	158.547	-195.712	-13.6752	-2.29837	17.7051	7.72074	-0.001537	0.002806	0.421882	0.029132
72	0.910767	69.2824	-158.641	-13.8967	0.87179	13.6472	9.00151	-0.005817	0.004041	0.354396	0.029025
73	0.911448	101.367	-159.442	-13.9464	0.82252	13.7159	9.05201	-0.005749	0.004	0.355036	0.029259
74	0.915898	102.977	-166.076	-13.92	0.370893	14.8524	8.89315	-0.004869	0.003766	0.367729	0.02887
75	0.904664	52.0712	-150.191	-13.7146	1.39692	12.3243	8.85292	-0.006809	0.004395	0.341578	0.028554
76	0.913134	76.5313	-162.29	-13.8634	0.623909	14.3026	8.90811	-0.005321	0.003918	0.361651	0.028709
77	0.914396	114.835	-163.712	-13.9469	0.549816	14.4226	8.99701	-0.005194	0.003843	0.362727	0.029135
78	0.90973	75.3496	-157.455	-13.81	0.94658	13.5256	8.92812	-0.005918	0.004105	0.353445	0.028673
79	0.918482	166.684	-169.206	-14.0106	0.221651	15.0608	9.04322	-0.004565	0.003617	0.370581	0.029627
80	0.92203	140.12	-174.703	-13.9536	-0.206922	15.9197	8.76878	-0.00383	0.003426	0.381772	0.029222
81	0.923257	187.211	-176.299	-13.9525	-0.270071	15.9805	8.81994	-0.003662	0.003354	0.383383	0.029551
82	0.932614	156.972	-191.969	-13.7422	-1.55839	17.4215	8.04137	-0.001736	0.00277	0.412973	0.029412
83	0.929213	186.377	-185.659	-13.8116	-0.920105	16.7775	8.51109	-0.002517	0.002991	0.399476	0.029789
84	0.929645	291.963	-185.223	-13.8467	-0.445999	15.3418	9.61046	-0.002924	0.002969	0.387449	0.032625
85	0.924645	223.159	-177.744	-13.9815	-0.200993	15.5515	9.21619	-0.00364	0.003268	0.380996	0.030868
86	0.917194	204.911	-166.961	-14.1043	0.397463	14.456	9.29161	-0.004955	0.003675	0.364138	0.030387

## Sheet: 2022 result data
OBJECTID *	Local R2	Predicted	Coefficient intercept	correlation coefficient-cultivated land	correlation coefficient-forest	correlation coefficient-grass	correlation coefficient-construction land	correlation coefficient-GDP	correlation coefficient-rainfall	correlation coefficient-population density	correlation coefficient-DEM
1	0.879832	15.755	-123.64	-9.21763	2.83748	5.65052	1.36305	-0.002856	0.385071	0.001681	0.016767
2	0.880228	59.5731	-124.777	-9.2829	2.70677	5.91322	1.363	-0.002832	0.386649	0.001669	0.016918
3	0.877064	40.2374	-117.557	-9.22587	3.16562	5.44349	0.923019	-0.002881	0.376361	0.001664	0.016229
4	0.878128	25.0693	-119.833	-9.21232	3.05715	5.48623	1.1032	-0.002876	0.37966	0.001674	0.016412
5	0.873097	57.4667	-108.558	-9.17662	3.68553	4.91316	0.314143	-0.002929	0.363218	0.001647	0.015489
6	0.871248	62.6718	-103.033	-9.00325	4.19686	4.09419	0.121583	-0.003009	0.355626	0.001677	0.014785
7	0.876856	45.3755	-116.169	-9.05608	3.42827	4.82727	1.03014	-0.00294	0.374583	0.001701	0.015942
8	0.882934	63.3427	-130.55	-9.2121	2.43635	5.89322	1.83359	-0.002821	0.394739	0.001694	0.01746
9	0.846619	-7.08623	-21.2256	-9.30325	6.02861	-1.91286	-3.98076	-0.003626	0.214821	0.001714	0.009988
10	0.855826	9.37032	-50.3858	-8.45897	7.5214	-0.838983	-3.09098	-0.003507	0.278166	0.001775	0.009626
11	0.856157	39.5341	-54.8769	-8.52031	7.1282	-0.346149	-2.9383	-0.003416	0.283682	0.00172	0.010569
12	0.877082	25.5589	-116.035	-8.93184	3.5576	4.43053	1.16148	-0.002977	0.374432	0.001729	0.015844
13	0.880302	32.9647	-122.847	-8.70535	3.30713	4.04423	1.84784	-0.002994	0.383535	0.00178	0.016554
14	0.878983	14.6509	-119.724	-8.73756	3.48839	4.00463	1.61277	-0.003007	0.379357	0.001772	0.016187
15	0.888832	49.892	-143.7	-9.07058	1.70764	5.93663	2.79697	-0.002767	0.412423	0.001726	0.018976
16	0.871573	22.6723	-100.703	-8.64555	4.75687	2.87333	0.391666	-0.003143	0.353066	0.001771	0.014066
17	0.908402	165.102	-185.939	-9.55867	-1.25417	8.86809	4.50608	-0.00233	0.470862	0.001649	0.02373
18	0.911018	180.397	-191.967	-9.4458	-1.5949	8.65112	4.90987	-0.002297	0.478461	0.001655	0.024613
19	0.907784	161.267	-185.371	-9.34651	-1.14099	8.14374	4.72081	-0.002375	0.469168	0.001671	0.02392
20	0.903085	140.533	-175.093	-9.3759	-0.488316	7.93248	4.20011	-0.002459	0.455526	0.001677	0.022608
21	0.902078	139.817	-172.564	-9.51574	-0.390797	8.32207	3.91871	-0.002453	0.452642	0.001662	0.022166
22	0.901083	140.441	-170.165	-9.62623	-0.301344	8.64574	3.65973	-0.002448	0.449757	0.001648	0.021791
23	0.90609	170.843	-182.091	-9.21914	-0.887052	7.65504	4.69409	-0.002425	0.464232	0.001687	0.023658
24	0.860456	2.74872	-68.7384	-8.50088	6.63548	0.641024	-1.85613	-0.003348	0.306412	0.001749	0.011173
25	0.858938	-19.4182	-55.5198	-8.26795	7.81987	-0.926438	-2.34518	-0.003595	0.289352	0.001886	0.008783
26	0.865074	23.9484	-82.9418	-8.56583	5.84476	1.71082	-0.845847	-0.003255	0.327615	0.001757	0.012355
27	0.863859	148.763	-82.4672	-8.73167	5.57595	2.1841	-1.13963	-0.003178	0.325661	0.001688	0.012879
28	0.851347	7.03515	-36.6747	-8.7106	7.03866	-1.60388	-4.27215	-0.00351	0.247828	0.001688	0.010928
29	0.850157	98.6159	-32.4952	-9.008	6.38398	-1.80482	-4.39498	-0.003463	0.234174	0.001613	0.012298
30	0.852599	55.1103	-43.8595	-8.67202	6.93989	-1.07699	-3.91561	-0.003417	0.260444	0.001646	0.011478
31	0.850311	9.16224	-31.9583	-8.77309	6.918	-1.85955	-4.46225	-0.003566	0.238172	0.001713	0.010783
32	0.849238	2.50212	-28.3865	-8.89472	6.59853	-1.97768	-4.5027	-0.003586	0.229067	0.001712	0.011005
33	0.853584	73.1691	-47.0499	-8.61053	7.06944	-0.856404	-3.6371	-0.003421	0.267927	0.001672	0.011033
34	0.9034	134.282	-177.129	-8.85186	-0.451917	6.4537	4.77534	-0.002527	0.456093	0.001725	0.023429
35	0.908903	147.171	-189.898	-8.71187	-1.2927	6.48883	5.46551	-0.002423	0.472306	0.001714	0.025299
36	0.91145	154.029	-195.084	-8.8626	-1.66716	7.03743	5.57896	-0.002353	0.479833	0.001695	0.025798
37	0.907506	144.775	-186.192	-8.90837	-1.07966	6.88578	5.15731	-0.002434	0.468295	0.001707	0.024564
38	0.902123	143.62	-173.499	-9.16656	-0.303596	7.2355	4.32733	-0.00251	0.452573	0.0017	0.022621
39	0.89793	104.938	-164.158	-9.18627	0.305176	6.9953	3.83097	-0.002585	0.44019	0.001705	0.021424
40	0.905768	158.366	-181.905	-9.04356	-0.82418	7.13534	4.84438	-0.002454	0.463225	0.001702	0.023839
41	0.848151	-12.9823	-25.1333	-9.12643	6.2291	-1.98338	-4.30001	-0.003585	0.221237	0.001693	0.010976
42	0.846557	-12.5274	-21.3067	-8.89094	6.32505	-2.01831	-4.33759	-0.003729	0.214926	0.001826	0.009683
43	0.838209	-9.49145	-7.29149	-9.36648	5.61065	-1.13501	-2.10775	-0.003806	0.195823	0.001852	0.003744
44	0.840095	2.60199	-10.1999	-9.3999	5.691	-1.3451	-2.61017	-0.003778	0.199545	0.001834	0.005277
45	0.841459	10.1609	-6.61024	-11.297	5.39337	-1.04236	-1.67272	-0.00355	0.213069	0.00147	0.003093
46	0.843691	-12.286	-15.6398	-9.43441	5.83973	-1.68454	-3.38503	-0.003702	0.207056	0.00177	0.007866
47	0.834486	-7.03135	-3.77363	-9.3667	5.4975	-0.898391	-1.31811	-0.003856	0.191011	0.001857	0.001892
48	0.906975	144.401	-186.317	-8.46101	-1.00908	5.73753	5.48538	-0.002489	0.466478	0.001738	0.025122
49	0.903344	113.963	-178.558	-8.2268	-0.427983	4.91366	5.28118	-0.002595	0.455334	0.00177	0.024317
50	0.894186	64.5258	-156.955	-8.09996	1.155	3.8214	4.30226	-0.002824	0.426648	0.001826	0.021425
51	0.901307	102.434	-174.739	-7.8369	-0.106095	3.85532	5.35	-0.002683	0.448712	0.001808	0.024211
52	0.907064	117.009	-187.848	-8.04371	-1.0797	4.76753	5.83541	-0.002525	0.466599	0.001762	0.025851
53	0.91316	140.641	-200.699	-8.3933	-2.00259	5.99726	6.16546	-0.002353	0.48496	0.001712	0.027197
54	0.910298	139.951	-194.209	-8.38568	-1.55418	5.7835	5.89437	-0.002421	0.47643	0.001727	0.026315
55	0.903078	117.8	-177.118	-8.57095	-0.387479	5.70893	4.98875	-0.002566	0.454893	0.001748	0.023739
56	0.889178	78.999	-144.638	-9.31599	1.4907	6.74071	2.60366	-0.002707	0.414247	0.001689	0.019004
57	0.897293	110.159	-162.453	-9.38918	0.317722	7.57882	3.53619	-0.00256	0.438579	0.001682	0.021056
58	0.894848	105.477	-156.987	-9.53312	0.574362	7.89325	3.07266	-0.00257	0.431558	0.001661	0.020332
59	0.891392	109.257	-149.548	-9.59625	0.977267	7.88287	2.56393	-0.002605	0.421439	0.001646	0.019499
60	0.885669	95.515	-137.162	-9.47211	1.81406	7.0162	1.95642	-0.002714	0.404092	0.001654	0.018208
61	0.897344	137.467	-162.094	-9.69615	0.145315	8.66539	3.13946	-0.002492	0.438901	0.001637	0.020836
62	0.899798	157.631	-167.051	-9.7845	-0.222062	9.18582	3.26677	-0.00243	0.445888	0.001623	0.021346
63	0.916329	178.631	-201.355	-9.80235	-2.30184	10.3074	4.75436	-0.002127	0.492953	0.001603	0.025191
64	0.91512	170.817	-199.58	-9.65925	-2.13882	9.67095	4.92072	-0.002179	0.489823	0.001623	0.025208
65	0.917687	180.706	-203.805	-9.8293	-2.46365	10.6439	4.70035	-0.002081	0.496466	0.001589	0.0254
66	0.905478	161.36	-178.723	-9.82856	-0.957069	9.7457	3.76331	-0.002324	0.462033	0.001615	0.02261
67	0.919	190.392	-207.36	-9.71977	-2.6285	10.1321	5.11391	-0.00209	0.500757	0.001607	0.026007
68	0.911538	165.654	-191.908	-9.71018	-1.68911	9.61355	4.55561	-0.002243	0.479616	0.001626	0.024245
69	0.908068	156.675	-184.575	-9.72407	-1.24645	9.45883	4.21274	-0.002304	0.469695	0.001629	0.023375
70	0.915508	186.153	-200.843	-9.57666	-2.18959	9.38209	5.09729	-0.002186	0.4911	0.001631	0.025491
71	0.917261	215.726	-204.947	-9.50449	-2.4244	9.22493	5.36093	-0.002162	0.496247	0.001633	0.026106
72	0.88039	113.09	-125.998	-9.50609	2.38473	6.7582	1.154	-0.002756	0.388047	0.001619	0.017246
73	0.880134	109.279	-125.604	-9.54375	2.35412	6.89005	1.07045	-0.002744	0.387342	0.001608	0.017273
74	0.886612	112.309	-139.396	-9.60827	1.55102	7.59849	1.91898	-0.002662	0.407215	0.001629	0.018485
75	0.876345	76.8347	-116.455	-9.30824	3.12065	5.68674	0.733665	-0.002858	0.374541	0.001639	0.016255
76	0.884342	96.4971	-134.424	-9.52344	1.91715	7.1108	1.7101	-0.002713	0.400204	0.001638	0.017972
77	0.883663	123.106	-133.182	-9.60604	1.8893	7.38698	1.50983	-0.002693	0.398297	0.001615	0.017936
78	0.88088	92.4283	-126.794	-9.44086	2.4234	6.54283	1.30095	-0.002774	0.389356	0.001638	0.017232
79	0.886034	151.805	-138.363	-9.74424	1.44328	8.12657	1.64145	-0.002621	0.405479	0.001594	0.01852
80	0.892319	134.356	-151.435	-9.77661	0.697041	8.66926	2.41133	-0.00254	0.424151	0.001612	0.019718
81	0.892286	168.31	-151.309	-9.83341	0.639142	8.92421	2.30466	-0.002521	0.423911	0.001599	0.019738
82	0.908653	171.329	-185.007	-9.88106	-1.37489	10.2185	3.92745	-0.002251	0.470796	0.001601	0.023267
83	0.90011	176.713	-167.199	-9.92613	-0.370494	9.89366	2.99387	-0.002379	0.446168	0.001591	0.02135
84	0.88988	236.42	-145.447	-10.0194	0.555213	9.94727	1.43365	-0.002446	0.413469	0.00151	0.019848
85	0.888728	185.215	-143.816	-9.92764	0.880388	9.20533	1.63427	-0.002519	0.412549	0.001553	0.019279
86	0.881865	173.928	-129.801	-9.74999	1.84192	7.89571	1.03285	-0.00265	0.392617	0.001562	0.017956
