# Supplementary material for: Primary determinants of water yield services in arid NW China: An empirical analysis of Gansu Province
Source: PLoS One. 2025 Aug 6;20(8):e0329580. doi: 10.1371/journal.pone.0329580 (PMC12327602; doi:10.1371/journal.pone.0329580)
Supplement: S2 File — (ZIP) [file pone.0329580.s002.zip › S2 File/Land use.xlsx]

## Sheet: Sheet1
	2000	Percentage	2005	Percentage	2010	Percentage	2015	Percentage	2020	Percentage
1	6558716	0.154162	6549242	0.153939	6504601	0.15289	6487425	0.152487	6387951	0.150156
2	3762854	0.0884456	3815251	0.089677	3852623	0.0905556	3850985	0.0905173	3849247	0.0904807
3	14260181	0.335185	14282836	0.335716	14294588	0.335993	14292482	0.335945	14361980	0.337594
4	330420	0.0077665	329388	0.00774223	354468	0.00833174	353420	0.00830713	384227	0.00903167
5	357151	0.00839481	380025	0.00893244	431285	0.0101373	474684	0.0111574	556256	0.0130754
6	17274949	0.406046	17187612	0.403993	17106706	0.402092	17085180	0.401587	17002519	0.399663
	42544271	1	42544354	1	42544271	1	42544176	1	42542180	1
