# Supplementary material for: Primary determinants of water yield services in arid NW China: An empirical analysis of Gansu Province
Source: PLoS One. 2025 Aug 6;20(8):e0329580. doi: 10.1371/journal.pone.0329580 (PMC12327602; doi:10.1371/journal.pone.0329580)
Supplement: S2 File — (ZIP) [file pone.0329580.s002.zip › S2 File/Model validation.xlsx]

## Sheet: Sheet1
				数据来源于甘肃省水资源公报
						地表水资源量/亿m3	产水深度		总面积
					2000	207.087	48.6756		km2
					2001	210.509	49.48		425443
Z值	产水深度				2002	178.551	41.9683
1	133				2003	269.589	63.3667
2	103.593				2004	191.033	44.9021
3	84.9589				2005	295.176	69.3809
4	72.1115				2006	212.188	49.8746
5	62.7385				2007	259.234	60.9327
5.4	59.6699				2008	210.624	49.507
5.45	59.3088				2009	236.897	55.6824
5.5	58.9523				2010	245.876	57.7929
6	55.6273				2011	263.784	62.0022
7	50.0748				2012	292.727	68.8052
8	45.6504				2013	295.47	69.45
9	42.0738				2014	222.942	52.4023
10	39.1708				2015	191.543	45.022
11	36.8352				2016	202.021	47.4849
12	34.9691				2017	273.645	64.32
13	33.5438				2018	345.63	81.24
14	32.5452				2019	312.15	73.3706
15	31.8285				2020	398.89	93.7587
					2021	268.161	63.031
					2022	221.59	52.0845
					多年平均		59.3276
